# Supplementary material for: Burden of de novo mutations and inherited rare single nucleotide variants in children with sensory processing dysfunction
Source: BMC Med Genomics. 2018 May 25;11:50. doi: 10.1186/s12920-018-0362-x (PMC5970458; doi:10.1186/s12920-018-0362-x)
Supplement: Supplementary file 1 — High- Probability Risk ASD Gene Set. Table of seventy-six genes from AutDB determined to be “probably damaging” and included in the high-risk ASD gene set. (XLS 80 kb) [file 12920_2018_362_MOESM1_ESM.xls]

## Sheet: SFARI_ASD_7_9_highProb
Gene Symbol	Gene Name	Score Details	Score	Evidence	References	Scored By
ADNP	Activity-dependent neuroprotector homeobox	1.1 + S	1S	Two de novo frameshift variants identified in unrelated simplex ASD cases (PMIDs 22495309 and 23160955). An additional seven de novo LoF variants were recently identified in patients with ASD, giving a current total of nine de novo LoF variants in ADNP gene in ASD cases; probability of detecting eight or more de novo truncating events in ADNP given as P=2.65 x 10-18 in this report. The frequency …	22495309, 23160955, 24531329, 25363760	Sfari
ADSL	adenylosuccinate lyase	S	S	Autism has been reported in a subset of individuals with adenylosuccinate lyase deficiency.	1302001, 8825895, 15471876, 6150139, 16403972	Sfari
AHI1	Abelson helper integration site 1	3S	S	Selected as a candidate gene based on its involvement in Joubert Syndrome. Single association study with significant results (PMID: 18782849), and also reasonably good evidence for a role in schizophrenia (PMID: 20371615).	18782849, 20371615	Sfari
ALDH5A1	aldehyde dehydrogenase 5 family, member A1 (succinate-semialdehyde dehydrogenase )	S	S	No published test of autism association; Pearl et al. (2003) (PMID: 12743223) indicates a syndrome with autistic behaviors, language dysfunction	12743223	Sfari
ANK2	Ankyrin 2, neuronal	1.1	1	A total of three de novo LoF variants in the ANK2 gene have been identified in ASD probands from the Simons Simplex Collection (PMIDs 22542183, 24267886, 25363768), while a fourth de novo LoF in this gene was recently identified in an ASD proband from the Autism Sequencing Consortium (PMID 25363760). Analysis of rare coding variation in 3,871 ASD cases and 9,937 ancestry-matched or paternal contr…	22542183, 24267886, 25363760, 25363768	Sfari
ANKRD11	ankyrin repeat domain 11	2.1 + S	2S	ANKRD11 is in an ASD-associated multi-genic CNV on chromosome 16q24.3 (Willemsen et al., 2010; Marshall et al., 2008). Two de novo LoF variants in the ANKRD11 gene (both frameshift) have been identified in ASD probands from the Simons Simplex Collection (PMIDs 25284784, 25363768). Mutations in ANKRD11 are also responsible for KBG syndrome (OMIM 148050), which is characterized by developmental del…	19920853, 18252227, 25284784, 25363768, 21782149, 19597979	Sfari
ARID1B	AT rich interactive domain 1B (SWI1-like)	1.1 + S	1S	Two de novo frameshift variants reported in unrelated simplex ASD cases (PMIDs 22495309 and 23160955); de novo translocation and deletions disrupting ARID1B identified in ASD patients (PMID 21801163). Variants in ARID1B recently found to be associated with Coffin-Siris syndrome (CSS); a subset of CSS patients also show ASD or autistic features (PMID 22426309, PMID 24569609). Three additional de n…	22495309, 23160955, 21801163, 22426309, 24569609, 25363760	Sfari
ARX	aristaless related homeobox	4S	S	Mutations in ARX cause a spectrum of ARX- associated disorders, including X-linked mental retardation, X-linked infantile spasms and X-linked lissencephaly with ambiguous genitalia. A proportion of individuals with each of these disorders also has autism spectrum disorder. Category 4 evidence for the role of ARX in idiopathic evidence includes two studies in which the authors screened for ARX mut…	17044103, 12376946	Sfari
ASH1L	Ash1 (absent, small, or homeotic)-like (Drosophila)	1.1	1	Two de novo LoF variants in the ASH1L gene were identified in ASD probands from the Simons Simplex Collection (PMIDs 24267886, 25363768), while a third de novo LoF variant in this gene was identified in one ASD proband from 2,270 trios screened by the Autism Sequencing Consortium (PMID 25363760). Analysis of rare coding variation in 3,871 ASD cases and 9,937 ancestry-matched or paternal controls …	24267886, 25363768, 25363760	Sfari
ASXL3	Additional sex combs like 3 (Drosophila)	1.1 + S	1S	Three de novo LoF variants in the ASXL3 gene have been identified in ASD probands (PMIDs 24044690, 25363760). De novo truncating variants in this gene have also been identified in individuals presenting with a syndrome that shares characteristics with Bohring-Opitz syndrome, including developmental delay, post-natal growth retardation and feeding problems (PMID 23383720). Analysis of rare coding …	24044690, 25363760, 23383720	Sfari
BCL11A	B-cell CLL/lymphoma 11A (zinc finger protein)	2.1	2	A de novo LoF variant in the BCL11A gene was identified in an ASD proband from the Simons Simplex Collection (PMID 22542183), while a second de novo LoF variant in this gene was identified in one ASD proband from 2,270 trios screened by the Autism Sequencing Consortium (PMID 25363760). Analysis of rare coding variation in 3,871 ASD cases and 9,937 ancestry-matched or paternal controls from the Au…	22542183, 25363760, 24810580	Sfari
CACNA1C	calcium channel, voltage-dependent, L type, alpha 1C subunit	S	S	Timothy Syndrome gene (Splawski et al., 2004; PMID: 15454078); no additional evidence it is involved in idiopathic autism.	15454078	Sfari
CACNA1H	calcium channel, voltage-dependent, alpha 1H subunit	2.1	2	Rare variants seen to reduce Ca(V)3.2 channel activity present in 6 / 461 cases but none of 480 controls, imperfect segregation with disease as inherited from unaffected family members consistent with incomplete penetrance and/or polygenic etiology (Splawski I et al.); consistent with above, Heron et al. indicates that variants that are biologically functional and may predispose to seizures are i…	16754686, 17696120	Sfari
CACNA2D3	Calcium channel, voltage-dependent, alpha 2/delta subunit 3	2.1	2	A de novo LoF variant in the CACNA2D3 gene was identified in an ASD proband from the Simons Simplex Collection (PMID 22542183), while a second de novo LoF variant in this gene was identified in one ASD proband from 2,270 trios screened by the Autism Sequencing Consortium (PMID 25363760). Analysis of rare coding variation in 3,871 ASD cases and 9,937 ancestry-matched or paternal controls from the …	22542183, 25363760	Sfari
CDKL5	cyclin-dependent kinase-like 5	4S	S	Rare variant (frameshift) seen in three siblings from single family: identical twin girls showed Rett Syndrome and Autistic Disorder, respectively, and male sib presented with MR and seizures. Splice site mutation likewise observed in screen of 44 additional individuals with Rett and demonstrated to result in premature truncation of cDNA (no controls evaluated here; Weaving LS et al.). Likely pat…	15492925, 16611748, 19241098, 20397747, 20493745	Sfari
CHD2	Chromodomain helicase DNA binding protein 2	2.1 + S	2S	De novo loss-of-function and missense variants in the CHD2 gene have been identified in a total of 11 patients presenting with epilepsy and developmental delay/intellectual disability from four reports (PMIDs 23020937, 23708187, 23934111, and 24207121). Two cases with de novo LoF CHD2 variants also presented with ASD (PMIDs 23708187 and 24207121). De novo deletions affecting CHD2 have also been i…	23020937, 23708187, 23934111, 24207121, 24834135, 25363768	Sfari
CHD7	chromodomain helicase DNA binding protein 7	S	S	Multiple independent reports have observed a relationship between individuals with CHARGE syndrome, resulting from mutations in CHD7, and autism. Included here are: 3/3 cases in PMID 10355813, 12/ 31 cases in PMID 15633180, 6/10 cases in PMID 15688419, and 25/31 cases in PMID 19709852. However, no relationship to autism was observed in PMID 16532469. CHD7 has been shown to interact with CDH8, whi…	10355813, 15633180, 15688419, 19709852, 20453063	Sfari
CHD8	chromodomain helicase DNA binding protein 8	1.1 + S	1S	PMID 22495309 showed 2 de novo loss-of-function (LoF) mutations in CHD8 among 209 simplex ASD families. In a screen of 44 genes in 2,446 ASD probands from the Simons Simplex Collection, PMID 23160955 found 6 additional de novo CHD8 LoF mutations. A ninth de novo LoF variant in CHD8 in an ASD proband from the Simons Simplex Collection was observed in PMID 25363768. Additional LoF variants in CHD8 …	22495309, 23160955, 25363768, 24998929, 22521361, 25363760	Sfari
CNTN4	contactin 4	2.1	2	Inherited (maternal and paternal) deletions observed in 7/~2000 unrelated cases and 0/~2500 controls, 1/7 unrelated individuals confirmed by qPCR (2 sibs actually confirmed). Statistical support for effect at this gene (4.7 x 10-4) is similar to that observed for either 15q11-13 or NRXN1, but still nominal given number of tests performed. Inherited duplications may also be enriched in cases with …	21308999, 19404257, 18349135, 15106122	Sfari
CNTNAP2	contactin associated protein-like 2	2.3 + S	2S	Syndromic because of apparent causative mutations in focal epilepsy and Pitt-Hopkins syndrome. Multiple lines of evidence point to CNTNAP2 in autism, including common SNP association to autism diagnosis (Arking et al., 2008; PMID: 18179894 and Anney et al, 2012; PMID: 22843504), a modest increase in the burden of rare variants identified by re-sequencing in individuals with autism (Bakkaloglu et …	18179894, 22843504, 18179895, 18179893, 18987363, 21048216	Sfari
CTNND2	Catenin (cadherin-associated protein), delta 2	2.1	2	Exome sequencing of 13 unrelated female ASD patients from multiplex families with severe autism identified two missense variants in the CTNND2 gene. Additional sequencing of ASD cases and controls determined that missense variants at conserved residues of the CTNND2 gene were found to be significantly more frequent in autism cases than in controls (P=0.04 vs. 1000 Genomes Project; P=7.8E-04 vs. E…	25807484, 22521361	Sfari
CUL3	Cullin 3	2.1	2	2 de novo LoF mutations (both nonsense variants) reported in the CUL3 gene in unrelated ASD cases (PMIDs 22495309 and 22914163). Analysis of rare coding variation in 3,871 ASD cases and 9,937 ancestry-matched or paternal controls from the Autism Sequencing Consortium (ASC) identified CUL3 as a gene meeting high statistical significance with a FDR ???0.01, meaning that this gene had a ???99% chanc…	22495309, 22914163, 25363760	Sfari
DEAF1	DEAF1 transcription factor	2.1 + S	2S	De novo missense variants in the DEAF1 gene that resulted in impaired transcriptional regulation of the DEAF1 promoter were identified in four individuals from three reports (PMIDs 21076407, 23020937, 24726472). All four individuals presented with intellectual disability, mild motor delay, and severely affected speech development; three of these individuals also displayed severe behavioral proble…	21076407, 23020937, 24726472	Sfari
DHCR7	7-dehydrocholesterol reductase	S	S	Candidate gene based on role in Smith-Lemli-Optiz syndrome (up to 75% manifest ASD; PMID: 14659996). No evidence for a role in idiopathic autism.	14659996	Sfari
DMD	dystrophin (muscular dystrophy, Duchenne and Becker types)	S	S	Muscular dystrophy patients reported to have symptoms of autism. There is little if any evidence implicating variation in DMD in idiopathic autism. A recent study by Pagnamenta et al. reported a duplication of exons 31-44 in a child ascertained for autism, but not enough information is provided to know if the child developed muscular dystrophy.	21484199	Sfari
DMPK	dystrophia myotonica-protein kinase	S	S	Myotonic dystrophy gene associated with autism.	18228241	Sfari
DSCAM	Down syndrome cell adhesion molecule	2.1	2	Three de novo LoF variants in the DSCAM gene were identified in ASD probands from the Simons Simplex Collection (PMID 25363768), while a fourth de novo LoF variant in this gene was identified in one ASD proband from 2,270 trios screened by the Autism Sequencing Consortium (PMID 25363760).	25363768, 25363760	Sfari
DYRK1A	Dual-specificity tyrosine-(Y)-phosphorylation regulated kinase 1A	1.1 + S	1S	A total of four de novo LoF variants in the DYRK1A gene were identified in ASD probands from the Simons Simplex Collection (PMIDs 22495309, 22542183, 23160955, 25363768). Analysis of rare coding variation in 3,871 ASD cases and 9,937 ancestry-matched or paternal controls from the Autism Sequencing Consortium (ASC) identified DYRK1A as a gene meeting high statistical significance with a FDR ???0.0…	22495309, 22542183, 23160955, 25363768, 25363760, 25707398	Sfari
EHMT1	Euchromatic histone-lysine N-methyltransferase 1	S + 4.3 + acc2	3S	EHTM1is the cause of Kleefstra syndrome, which is accompanied by autistic features and intellectual disability. This gene was identified as an ASD candidate gene following the identification of a balanced chromosomal abnormality (BCA) leading to gene disruption in an ASD case (PMID 22521361). This report also showed significant burden (P=10[-7]) of EHMT1 CNVs in individuals with neurodevelopmenta…	2251361	Sfari
FMR1	fragile X mental retardation 1	S	S	According to a review (Dykens and Volkmar, 1997) of 14 studies, the percentages of individuals with Fragile X syndrome who met criteria for autism varied from 5 to 60%, with 7 studies finding more than 20%. While polymorphisms in the FMR1 gene have been reported to be associated with autism, no consistent association between FMR1 polymorphisms and autism has been demonstrated. Separately, several…	11773805, 9118347, 9358013, 14755444, 9813775	Sfari
FOXP1	forkhead box P1	2.1	2	A rare de novo loss-of-function (LoF) variant in the FOXP1 gene was first identified in a male patient with autism and non-syndromic ID (PMID 20950788), while additional de novo LoF variants in FOXP1 have been identified in ASD probands from the Simons Simplex Collection (PMIDs 21572417 and 25636768). A fourth ASD-associated de novo LoF variant in FOXP1 was recently identified in a female patient…	20950788, 21572417, 25363768, 25853299, 20848658	Sfari
GABRB3	gamma-aminobutyric acid (GABA) A receptor, beta 3	2.1	2	The gene lies within the 15q11-q13 duplication that, when maternally inherited, causes autism. There have been multiple gene-based association studies with mixed results; the gene has not been implicated in genome-wide association studies, nor have any of the gene-based associations been replicated. Knockout mice show social deficits and cerebellar vermis hypoplasia, and deficiency of MECP2 (a ca…	25363760, 22542183, 10490705, 10686550, 9545402, 11920158, 12092907, 17230033, 17957331, 19430570, 15615769	Sfari
GRIN2B	glutamate receptor, inotropic, N-methyl D-apartate 2B	1.1	1	Studies have identified rare mutations in the GRIN2B gene with autism. In particular, O'Roak et al. (2011) found a single individual with a 3' splice mutation of GRIN2B, Myers et al. (2011) found an excess of rare non-synonymous mutations in GRIN2B in both autism and schizophrenia. As well, Yoo et al. (2012) showed association of GRIN2B markers in a Korean cohort of 151 families. Studies have als…	21572417, 21383861, 22326929, 22495309, 23160955, 25363760	Sfari
GRIP1	glutamate receptor interacting protein 1	2.1	2	Rare variants and genetic association have been found with the GRIP1 gene and autism in AGRE and SCAP cohorts (Mejias et al., 2011). In particular, that study showed convincing higher incidence of missense variants in 480 cases compared to 480 controls. Although segregation within pedigrees was not perfect, the variants were shown to be functional due to altered binding to glutamate receptor 2/3.	21383172	Sfari
HDAC4	histone deacetylase 4	S	S	This gene has been identified with syndromic autism, where a subpopulation of individuals with a given syndrome develop autism. In particular, haploinsufficiency in the HDAC4 gene has been identified with brachydactyly mental retardation syndrome (Williams et al., 2010). No other evidence exists that implicates this gene in autism.	20691407	Sfari
HEPACAM	hepatic and glial cell adhesion molecule	S	S	This gene has been identified with syndromic autism, where a subpopulation of individuals with a given syndrome develop autism. In particular, rare mutations in the HEPACAM gene have been found to cause Megalencephalic Leukoencephalopathy with subcortical Cysts (MLC) (L?pez-Hern?ndez et al., 2011). No other evidence exists that implicates this gene in autism.	21419380	Sfari
HOXA1	homeobox A1	3S	S	HOXA1 mutations have been reported in brainstem malformation syndrome accompanied by ASD (Tischfield et al., 2005). There are a number of studies that report associations (not genome-wide significant), which would put it in category 4S. Finally, there are associations with autism-associated features such as head circumference (Conciatori et al., 2004), which boosts it to category 3S.	16155570, 14960295, 11091361	Sfari
KATNAL2	Katanin p60 subunit A-like 2	2.1	2	De novo variants in the KATNAL2 gene have been identified in autistic probands from simplex families in two separate reports (PMIDs 22495306 and 22495309). Two of these variants are stop-gains and many are missense variants in EVS. Analysis of rare coding variation in 3,871 ASD cases and 9,937 ancestry-matched or paternal controls from the Autism Sequencing Consortium (ASC) identified KATNAL2 as …	22495306, 22495309, 25363760	Sfari
KCNJ10	Potassium inwardly-rectifying channel, subfamily J, member 10	S	S	Rare mutations in the KCNJ10 gene have been identified with autism (Sicca et al., 2011). In particular, that study found two non-synonymous SNPs (P18Q and V84M) in unrelated individuals with a seizure disorder who also have ASD and ID. Both of these mutations were shown to be functional in heterologous systems. In addition, genetic association has been found between KCNJ10 and seizure susceptibil…	21458570	Sfari
KDM5B	Lysine (K)-specific demethylase 5B	2.1	2	Two de novo LoF variants in the KDM5B gene (two nonsense, one frameshift) were identified in ASD probands from the Simons Simplex Collection (PMID 25363768), while a third de novo LoF variant in this gene was identified in one ASD proband from 2,270 trios screened by the Autism Sequencing Consortium (PMID 25363760).	25363768, 25363760	Sfari
KMT2A	Lysine (K)-specific methyltransferase 2A	2.1 + S	2S	De novo loss-of-function variants in the KMT2A gene have been identified in ASD probands from three independent case cohorts: one from the Autism Sequencing Consortium (PMID 25363760), the second from the Simons Simplex Collection (PMID 25363768), and the third from the Deciphering Developmental Disorders Study (PMID 25533962). De novo mutations in this gene are also responsible for Wiedemann-Ste…	25363760, 25363768, 25533962, 22795537	Sfari
KMT2C	Lysine (K)-specific methyltransferase 2C??	2.1	2	A de novo LoF variant in the KMT2C gene was identified in an ASD proband from the Simon Simplex Collection (PMIDs 22495309), while a second de novo LoF variant in this gene was identified in one ASD proband from 2,270 trios screened by the Autism Sequencing Consortium (PMID 25363760). Analysis of rare coding variation in 3,871 ASD cases and 9,937 ancestry-matched or paternal controls from the Aut…	22495309, 25363760	Sfari
MAGEL2	MAGE-like 2	2.1 + S	2S	A de novo frameshift variant on the paternal allele of the MAGEL2 gene was identified in a male patient with ASD, mild intellectual disability, and a history of Prader-Willi-like phenotypes; this variant was absent in dbSNP, 1000 Genomes, and ESP5000 . A search of the Baylor College of Medicine Whole-Genome Laboratory database identified an additional three subjects with loss-of-function variants…	24076603	Sfari
MBD5	Methyl-CpG binding domain protein 5	S + 4.3 + acc1	3S	MBD5 was originally identified as a candidate gene in a report describing copy number variation in patients with unexplained mental retardation (Wagenstaller et al., 2007). Since that report, numerous studies have implicated MBD5 haploinsufficiency as being associated with intellectual disability, epilepsy, and autism spectrum disorder (Jaillard et al., 2009; van Bon et al., 2010; Williams et al.…	21981781, 22521361	Sfari
MECP2	Methyl CpG binding protein 2	3S	S	Mutations in MECP2 cause Rett syndrome (Amir et al., 1999), which has been recognized as an autism spectrum disorder (DSM-IV). MECP2 mutations were identified in four females and one male with a clinical diagnosis of Angelman syndrome (Watson et al., 2001). Brain samples from several related neurodevelopmental disorders, including autism, pervasive developmental disorder, Prader-Willi and Angelma…	10508514, 11283202, 14734626, 15615769, 16080119, 17172942, 17339270, 17486179, 17546640, 19125863, 20035514	Sfari
MED13L	Mediator complex subunit 13-like	2.1	2	Two de novo LoF variants in the MED13L gene (one splice-site, one nonsense) were identified in ASD probands from the Simons Simplex Collection (PMIDs 22542183, 25363768). A third de novo LoF variant in MED13L was identified in a patient from the Deciphering Developmental Disorders Study presenting with ASD and developmental delay (PMID 25533962). Variants in MED13L that result in haploinsufficien…	22542183, 25363768, 25533962, 23403903, 24781760, 25712080	Sfari
MET	met proto-oncogene (hepatocyte growth factor receptor)	2	2	Under a linkage peak. At least 4 positive association studies (PMID: 17053076, 19255034, 19681062, 19360663), though not always the same findings (PMID: 19002214). One of the associated variants (rs1858830) is functional. Altered expression in autism brains vs controls (PMID: 17696172). Association with schizophrenia (PMID: 20080979).	17053076, 19255034, 19681062, 19360663, 19002214, 17696172, 20080979	Sfari
MSNP1AS	Moesin??pseudogene 1, antisense	2.2	2	PMID 19404256 showed genome-wide significant association of rs4307059 and five other chromosome 5p14.1 markers with ASD diagnosis. The association was not replicated in other GWAS (PMID 19812673, 20663923, and 22843504). PMID 22739633 provided support for association of rs4307059 with ASD diagnosis and PMID 20634369 provided evidence for association of rs4307059 with social communication phenotyp…	19404256, 22739633, 20634369, 22491950	Sfari
MYT1L	Myelin transcription factor 1-like	2.1	2	A de novo LoF variant and a de novo likely damaging missense variant in the MYT1L gene were identified in two unrelated ASD probands from 2,270 trios screened by the Autism Sequencing Consortium (PMID 25363760). De novo LoF variants in MYT1L were also identified in two sporadic cases, one in a patient presenting with ASD and intellectual disability and the other in a patient presenting with intel…	25363760, 25232846, 21990140, 25232846	Sfari
NF1	neurofibromin 1 (neurofibromatosis, von Recklinghausen disease, Watson disease)	4S	S	Neurofibromatosis is a Mendelian disease associated with autism. There is some association and linkage evidence implicating it in idiopathic autism, including positive association that was found with a NF1 polymorphism in the Japanese population (Marui et al., 2004).	10581497, 15389774, 17163520	Sfari
NIPBL	Nipped-B homolog (Drosophila)	S	S	Mutations in NIPBL cause Cornelia de Lange syndrome (PMID 15146186), characterized by growth failure, intellectual disability, upper limb abnormalities, hirsutism, craniofacial features and often autistic and self-destructive behaviors. Investigation of NIPBL variants in non-syndromic autism has not been carried out to date.	15146186	Sfari
NRXN1	neurexin 1	2.1	2	Ching et al. provide results that approach genome-wide significant criteria (8 x 10-7), with 12/3450 cases observed to carry deletions as compared to 0 controls obtained from other work. A similar range of outcomes is observed amongst cases including autism spectrum disorders, mental retardation, language delays, and hypotonia. The sample overlap with Bucan et al. is unclear, but similar results …	20468056, 20162629, 19896112, 19557195, 19404257	Sfari
NSD1	nuclear receptor binding SET domain protein 1	S	S	This gene has been associated with syndromic autism, where a subpopulation of individuals with a given syndrome develop autism. In particular, rare mutations of the NSD1 gene have been identified with Sotos syndrome (Kurotaki et al., 2002). One study identified several rare variations of the NSD1 gene in individuals with ASD, although the variants were considered nonpathogenic (Buxbaum et al., 20…	11896389, 18001468, 23599694	Sfari
NTNG1	netrin G1	4.4 + S	4S	NTNG1 disrupted by chromosomal translocation in a female Rett syndrome patient (PMID 15870826), basis for syndromic designation); two de novo LoF missense variants identified in unrelated simplex ASD cases (PMID 22495309); genetic association found between NTNG1 and schizophrenia in a Japanese population cohort (PMID 18384956)	15870826, 22495309, 18384956	Sfari
PCDH19	protocadherin 19	S	S	Rare mutations in the PCDH19 gene have been identified with autism and schizophrenia (Piton et al., 2011) as well as with epilepsy and mental retardation limited to females (EFMR) and epilepsy alone (Dibbens et al., 2008 and other studies).	20479760, 18469813, 23334464	Sfari
POGZ	Pogo transposable element with ZNF domain	1.1	1	De novo variants in the POGZ gene have been identified in autistic probands in two separate reports. In the first, 1 of 175 de novo frameshift variants was found in the POGZ gene (PMID 22495311). In the other, 1 of 343 likely gene-disrupting variants was found in the POGZ gene (PMID 22542183). no controls (many missense have been observed in EVS). A third de novo LoF variant in the POGZ gene was …	22495311, 22542183, 25363768, 25363760	Sfari
PTCHD1	patched domain containing 1	2	2	There is strong evidence for the role of PTCHD1, an X-linked gene, in autism, based on the finding of deletions and mutations disrupting the gene in affected individuals but not in controls (see Noor et al. ,2010, Marshall et al., 2008, Pinto et al., 2010). These reports include a deletion transmitted from an unaffected mother with skewed X inactivation to 2 affected twin sons and an unaffected d…	20844286, 20531469, 18252227	Sfari
PTEN	phosphatase and tensin homolog (mutated in multiple advanced cancers 1)	1.1 + S	1S	Syndromic because of causative mutations in Cowden syndrome. Two de novo LoF events in PTEN from recent exome sequencing studies in simplex ASD cases: from O'Roak et al. Nature 2012 (PMID 22495309) a de novo missense variant (p.Thr167Asn) that was ranked severe; and from O'Roak et al. Science 2012 (PMID 23160955) a de novo frameshift insertion (p.Cys136MetfsX44) was also identified." A de novo Lo…	270 trios screened by the Autism Sequencing Consortium (PMID 25363760). A detailed examination of ASD cases with heterozygous PTEN mutations found that these cases had a high proportion of missense variants	showed reduced PTEN protein levels
RAI1	retinoic acid induced 1	S	S	RAI1 is included in a region that is duplicated in an individual with autism/MR, and shows altered gene expression (PMID: 17334992). It was identified as the single gene in this interval that overlaps with the region affected in Potocki-Lupski syndrome, making it those most likely candidate. There is no evidence implicating it in idiopathic autism.	17334992	Sfari
RELN	Reelin	2.1	2	Several studies have found a genetic association between the RELN gene and autism. Positive associations have been found in the Italian and US populations (Persico et al., 2001), the Chinese Han population and Caucasian AGRE families. Several studies have also revealed lack of association between RELN and autism in a number of samples, including IMGSAC, CPEA, German and Chinese Han populations. V…	11317216, 12399956, 14515139, 14674845, 15820235, 17621165, 17955477, 18378158, 18597938, 436377, 20554015, 20442744, 25363760, 22542183	Sfari
SCN1A	sodium channel, voltage-gated, type I, alpha subunit	3S	S	Mutations appear to give rise to Dravet Syndrome as well as distinct epilepsy-related disorders and also migraine. Missense mutations were observed in cases from multiple unrelated families, one of which presented with seizures and Asperger Syndrome (asymptomatic carriers were also seen in families, but missense variants were not observed in any of 304 controls (Osaka H et al.). Autism seems to b…	17507202, 17105460, 12610651	Sfari
SCN2A	sodium channel, voltage-gated, type II, alpha subunit	1.1	1	Rare variants in the SCN2A gene were identified in a single study based on exon screening in a region of linkage with autism (PMID: 12610651). PMID 22495306 reported 2 de novo LoF in SCN2A among 200 ASD families. A third de novo LoF variant in the SCN2A gene was recently identified in a simplex ASD case; this variant was not observed in dbSNP or other genomic databases (PMID 24650168). A fourth d…	12610651, 22495306, 24650168, 23849776, 25363760	Sfari
SETD5	SET domain containing 5	1.1 + S	1S	Seven loss-of-function variants in the SETD5 gene, five of which were confirmed as de novo in origin, were identified in affected individuals following screening of 996 individuals with ID; two individuals with de novo LoF SETD5 variants were also identified as ???autistic??? in the supplementary material (PMID 24680889). A de novo LoF variant and a de novo likely damaging missense variant in the…	24680889, 25363760	Sfari
SHANK2	SH3 and multiple ankyrin repeat domains 2	2.1	2	Rare SHANK2 deletions have been identified in ASD cases, but not in controls (PMIDs 20473310, 20531469, 22346768); all SHANK2 deletions were de novo in origin and were predicted to disrupt coding exons , although a meta-analysis failed to reach statistical significance (P=0.076) (PMID 25188300). De novo LoF variants in SHANK2 (one nonsense, one frameshift insertion) have been identified in simple…	20473310, 20531469, 22346768, 25188300, 22495306, 21994763, 22699619	Sfari
SHANK3	SH3 and multiple ankyrin repeat domains 3	1.1 + S	1S	SHANK3 is part of a multi-genic region that is deleted in Phelan-McDermid syndrome, which is accompanied by ASD. A total of eight de novo loss-of-function variants in SHANK3 have been identified in simplex ASD cases (one in PMID 18615476, seven in PMID 25188300); in contrast, no truncating variants in SHANK3 were observed in 1,031 controls. Individuals with truncating SHANK3 variants display ASD …	19566951, 19384346, 18615476, 17999366, 17173049, 20385823, 25188300	Sfari
SLC9A6	solute carrier family 9 (sodium/hydrogen exchanger), member 6	S	S	A nonsense mutation in the SLC9A6 gene was identified in a 22 year-old male with Christianson syndrome, which is characterized by mental retardation, ASD, and epilepsy (PMID 20395263).	20395263	Sfari
SUV420H1	suppressor of variegation 4-20 homolog 1 (Drosophila)	1.1	1	An apparent LoF splice variant (de novo) in SUV420H1 was identified in an autistic proband (PMID 22542183). In addition, rare mutation in the SUV420H1 gene was also identified in PMID 22495306. Although population rate is not provided, many missense variants are listed in the NHLBI Exome Sequencing Project's Exome Variant Viewer. Two additional de novo LoF variants in this gene were identified in…	22542183, 22495306, 25363760	Sfari
SYNE1	spectrin repeat containing, nuclear envelope 1	4.4 + S	4S	Rare mutations in the SYNE1 gene have been identified with autism (PMID 21572417) as well as with cerebellar ataxia and myogenic arthrogryposis multiplex congenita.	21572417	Sfari
SYNGAP1	synaptic Ras GTPase activating protein 1	1.1 + S	1S	Several studies have found rare variants in the SYNGAP1 gene to be associated with autism as well as mental retardation and intellectual disability (e.g., PMID 21237447). More recently, an additional eight de novo LoF variants (either predicted in silico or demonstrated experimentally) in SYNGAP1 have been identified in patients with ASD and intellectual disability with or without epilepsy (PMIDs…	21237447, 23020937, 23708187, 23161826, 24267886, 25363760	Sfari
TBR1	T-box, brain, 1	1.1	1	Two de novo LoF variants (one frameshift, one nonsense) and two de novo missense variants in TBR1 have been identified in simplex ASD cases (PMIDs 22495309, 23160955, 22495311); these variants were not observed in controls or in external databases. Functional analysis demonstrated that these four de novo TBR1 variants disrupt multiple aspects of TBR1 function, including interactions with co-regul…	22495309, 23160955, 22495311, 25232744, 23112752, 24458984, 25363760	Sfari
TSC1	tuberous sclerosis 1	S	S	Mutations in TSC1 cause the autosomal dominant disorder tuberous sclerosis (TSC). About 25% of individuals with TSC have autism and 40%-50% meet diagnostic criteria within the autistic spectrum disorders.	9813776, 21624971	Sfari
TSC2	tuberous sclerosis 2	S	S	Mutations in TSC2 cause the autosomal dominant disorder tuberous sclerosis (TSC). About 25% of individuals with TSC have autism and 40%-50% meet diagnostic criteria within the autistic spectrum disorders.	9813776, 21624971, 14627686	Sfari
UBE3A	ubiquitin protein ligase E3A	S	S	Present in common 15q11-13 duplication which involves autism (Glessner et al., 2009; Bucan et al., 2009 and many other references reporting duplication). A number of other rare variants which have been associated with this gene and/or association studies without sufficient statistical significance to warrant elevating the gene. Schaaf et al., 2011 find novel coding variants but not statistically …	19404257, 19557195, 21624971, 18361419, 12851639, 10089011	Sfari
UPF3B	UPF3 regulator of nonsense transcripts homolog B (yeast)	S	S	Defects in UPF3B are the cause of a syndromic form of mental retardation, mental retardation syndromic X-linked type 14 (MRXS14) [MIM:300676]. A subset of individuals with MRXS14 are also either diagnosed with autism or are found to exhibit autistic features (PMIDs 17704778, 19238151, 20479756 and 22609145).	17704778, 19238151, 20479756, 22609145	Sfari
VPS13B	vacuolar protein sorting 13 homolog B (yeast)	S	S	This gene has been associated with syndromic autism, where a subpopulation of individuals with a given syndrome develop autism. In particular, rare mutations of the VPS13B gene have been identified with Cohen syndrome (Kolehmainen et al., 2003). In the four founder population mutations studied, autistic features vary, with none reported in Finnish patients, 93% in Greek/Mediterranean patients, 50…	12730828	Sfari
ZBTB20	Zinc finger and BTB domain containing 20	3.3 + S	3S	Missense variants in the ZBTB20 gene were recently identified in eight patients diagnosed with Primrose syndrome; seven of these variants were de novo in origin, and six of these variants were experimentally shown to have functional effects (i.e. reduced promoter binding and impaired function in repressing reporter expression) in a dominant-negative manner. These missense variants were not observ…	25017102, 22180640, 23878096	Sfari
