# Supplementary material for: Burden of de novo mutations and inherited rare single nucleotide variants in children with sensory processing dysfunction
Source: BMC Med Genomics. 2018 May 25;11:50. doi: 10.1186/s12920-018-0362-x (PMC5970458; doi:10.1186/s12920-018-0362-x)
Supplement: Supplementary file 2 — Moderate- Probability Risk ASD Gene Set. Table of 292 genes from AutDB categorized as possibly damaging and included as moderate-risk ASD gene set. (XLS 151 kb) [file 12920_2018_362_MOESM2_ESM.xls]

## Sheet: SFARI_ASD_7_9_medProb
Gene Symbol	Gene Name	Score Details	Score	Evidence	References	Scored By
ABAT	4-aminobutyrate aminotransferase	4	4	ABAT is a positional candidate from a non-genome-wide significant linkage peak. There is a single study reporting association that does not pass Bonferroni correction.	15830322	Sfari
ADA	adenosine deaminase	4.3 + acc1	3	There are multiple, but inconsistent, associations of the functional Asp8Asn SNP in 3 studies (all fewer than 150 families/cases; Persico et al., 2000 PMID: 11121182; Bottini et al., 2001 PMID: 11354825; Hettinger et al., 2008 PMID: 17340203), which places the gene in category 4. One early report of reduced enzymatic activity in sera from individuals with ASD boosts it to category 3.	11121182, 11354825, 17340203	Sfari
ADK	adenosine kinase	4.4	4	Two individuals with ASD were found in a consanguineous family homozygous for a non-synonymous variant within a region of homozygosity (LOD 5.1) (PMID 21937992). In addition, unrelated individuals were identified with a rare exonic duplication (single gene) and a rare exonic deletion (single gene) (PMID 21658581).	21937992, 21658581	Sfari
ADORA2A	adenosine A2a receptor	4.3	4	There is one published gene-based association study that suggests ADORA2A may be involved in autism. In this study, Freitag and colleagues (2010) genotyped eight SNPs in 98 ASD patients and 234 controls. They found nominal association of 2 SNPS, but the study was not well powered and there has been no independent replication of this finding.	20213230	Sfari
ADRB2	adrenergic, beta-2-, receptor, surface	4.3	4	Gene from a significant but unreplicated association study (Cheslack-Postava K).	19086034, 17412520, 17400887, 17199132, 16417856, 12589374	Sfari
AFF2	AF4/FMR2 family, member 2	4.4	4	There is a well established role for AFF2 (aka FMR2) in FRAXE, an X-linked ID with variable presentation (reviewed in PMID 11246464), but it is unclear whether rates of autism are increased relative to a TD population (see PMIDs 9034011, 21739600, and 22065534 for case reports of FRAXE cases with autism).	11246464, 9034011, 21739600, 22065534	Sfari
AGAP1	ArfGAP with GTPase domain, ankyrin repeat and PH domain 1	4.4	4	Single publication showing several rare mutations in autism families (PMID: 15892143). Some contradictory linkage findings.	15892143	Sfari
AGBL4	ATP/GTP binding protein-like 4	4.4	4	Intronic deletions were identified in 13 / 996 vs. 6 / 1287, with a nominal combined P value = 0.02 (PMID 20531469). This gene does not qualify for Cat. 2.1 because these CNVs are not 'convincing'.	20531469	Sfari
AGMO	alkylglycerol monooxygenase	4	4	A de novo variant was observed in one affected individual in a single study (Sebat et al., 2007).	17363630	Sfari
AGTR2	angiotensin II receptor, type 2	4.4	4	A screen of indivduals with FMR1-negative X-linked mental retardation resulted in the identification of rare variants in AGTR2 in 9/590 individuals, Of the 9 carrying a mutation, 2 had autism, one of which was a frameshift mutation. No controls were evaluated (Vervoort V.S. et al.).	12089445	Sfari
ALOX5AP	arachidonate 5-lipoxygenase-activating protein	5.1	5	The ALOX5AP gene is located on 13q12, which has been identified as a possible linkage region for autism (REF?). In addition, a study of monozygotic twins discordant for autism revealed differential expression of this gene among several others (Hu et al., 2006). However, there is no additional evidence for the role of ALOX5AP in autism to date.	16709250	Sfari
ANXA1	Annexin A1		3	A recurrent duplication overlapping the last four exons and 3'UTR region of the ANXA1 gene was found to have an overall prevalence of 11/3,643 (0.30%) in unrelated ASD patients but was not identified in 5,374 controls (P=4.64 x 10-5) (PMID 24720851). However, this duplication displayed incomplete segregation with ASD in some families, and its functional effect remains unclear.	24720851	Sfari
APBA2	amyloid beta (A4) precursor protein-binding, family A, member 2	4.1	4	Located in 15q13 region implicated by CNVs in autism	18496211, 20029827	Sfari
APC	adenomatosis polyposis coli	5.1	5	Given the hundreds of cases in which deletion carriers present with cancer, the handful of mutations in individuals with autism/ID has been suggested to be incidental. However, deletion of APC in the forebrain neurons of conditional knock-out mice resulted in impairments in learning and memory, as well as increased repetitive behaviors and reduced social interest (PMID 24934177). Furthermore, a p…	17221838, 8071957, 24934177, 20720115	Sfari
APH1A	APH1A??gamma secretase subunit??	3.1	3	A de novo LoF variant and a de novo missense variant that is predicted to be damaging were identified in ASD probands from the Autism Sequencing Consortium (PMID 22495311, 25363760). Analysis of rare coding variation in 3,871 ASD cases and 9,937 ancestry-matched or paternal controls from the Autism Sequencing Consortium (ASC) identified APH1A as a gene meeting high statistical significance with a…	22495311, 25363760	Sfari
AR	androgen receptor	4.3	4	Biological candidate. Single association study with equivocal results (PMID: 19167832).	19167832	Sfari
ARNT2	aryl-hydrocarbon receptor nuclear translocator 2	4.3	4	There is one unreplicated association reported (Chakrabarti et al., 2009; PMID: 19598235).	19598235	Sfari
ASMT	acetylserotonin O-methyltransferase	4.4	4	Rare variants in ASMT have been reported, without rigorous comparison of cases and controls (Melke et al., 2008, and others).	21251267, 20688166, 20377855, 18925931, 17957233, 17505466	Sfari
ASS1	argininosuccinate synthetase	5	5	Evidence of expression dysregulation	16709250	Sfari
ASTN2	astrotactin 2	4.4 + acc1	3	The report from Glessner et al. indicates that 6/~2000 cases and 1/~2500 controls have deletions that overlap with the ASTN2 locus, inheritance unknown. Multiple case events are exonic while the only control event is within an intron. Of the 6 variants, 2 were confirmed by Affymetrix arrays but the status of the remainder is unknown. Statistical support is lacking (the p value of 9.5 x 10-3 is fo…	19404257, 20195266, 18940311, 18839057	Sfari
ATP10A	Probable phospholipid-transporting ATPase VA	4.1 + 4.3	3	Candidate gene based on being in 15q11-13 duplication region. Linkage (Freitag, 2007) and association studies have inconsistent findings in this autism candidate region. Nurmi et al., (2001) found the marker D15S122, located at the 5? end of the gene UBE3A, associated with autism in the Collaborative Linkage Study of Autism (CLSA); however, Cook et al., (1998) could not find any association betwe…	20213230, 11543639, 9545402, 12851639, 18496211	Sfari
ATP2B2	ATPase, Ca++ transporting, plasma membrane 2	4.3 + acc1	3	This gene is under a replicated linkage peak at 3p25 (PMID 16205737) and is differentially expressed in lymphoblasts from discordant sib pairs (PMID 19492049). The gene also shows male-specific common variant association (p = 5.3 ? 10?5) after combination of discovery and replication cohorts (PMID 21757185; category score was obtained via category 4.3 with altered expression).	16205737, 19492049, 21757185	Sfari
AUTS2	autism susceptibility candidate 2	4.4 + acc2	3	Rare variants and deletions have been identified in AUTS2 in individuals with ASD, without rigorous comparison with controls. There is genetic evidence implicating it in epilepsy and ADHD, which boosts it to category 3.	20635338, 12160723, 17211639, 18179895, 20531469, 19404257, 21277432, 20502679, 21471458	Sfari
AVPR1A	arginine vasopressin receptor 1A	4.3 + acc2	3	Modest association of this gene with autism has been found in multiple studies (PMIDs 20452058, 20546835, 21453499; see PMID 16520824 with p ~ 7 x 10-5 for association between haplotype and ADOS). There has also been demonstration in the human brain of a functional relationship between associated genotype and amygdala response to faces (PMID 18490926). This score was obtained via category 4.3 wit…	20452058, 20546835, 21453499, 16520824, 18490926	Sfari
BAIAP2	BAI1-associated protein 2	5.4	5	A rare deletion in the BAIAP2 gene was identified in a child with autism (PMID 21865298). Nominal associations have also been found between a common variant and both autism (PMID 20888579) and ADHD (PMID 19733838), although there was no allelic replication between studies.	21865298, 20888579, 19733838	Sfari
BCKDK	Branched chain ketoacid dehydrogenase kinase	4.4 + acc2	3	Homozygous loss-of-function variants in the BCKDK gene were identified that segregated with ASD and intellectual disability in two consanguineous multiplex families (PMID 22956686). While these variants were not observed in ethnically-matched controls or publically available databases, there was no rigorous statistical comparison of variant frequency in controls. Homozygous missense variants in t…	22956686, 24449431	Sfari
BZRAP1	benzodiazapine receptor (peripheral) associated protein 1	4.4	4	There is a single study showing an association of exonic deletions and duplications of BZRAP1 with ASD (Bucan et al.; PMID: 19557195).	19557195	Sfari
C15orf43	chromosome 15 open reading frame 43	4.4	4	A deletion in this gene was identified in 1 / 996 autistic cases vs. 0 / 1287 controls (PMID 20531469). In addition, three inherited single gene exonic deletions were found in three separate individuals together with numerous upstream duplicatons (PMID 21658581).	20531469, 21658581	Sfari
C3orf58	chromosome 3 open reading frame 58	4.4	4	Rare variants in C3orf58 have been identified in individuals with ASD, but no rigorous comparisons of cases and controls (Aziz et al., 2011; Morrow et al., 2008).	21283809, 18621663	Sfari
C4B	complement component 4B	4.3	4	Nominal association in very small samples in a region of extended LD.	2004485, 1639438, 8118537, 8765331, 15694999, 20452682	Sfari
CA6	carbonic anhydrase VI	4.4	4	One report describes multiple exonic events in cases but none in controls (Bucan M et al., 2009). None of the variants confirmed beyond arrays, and statistical support is lacking (nominal only). 50% of the events were inherited from a parent.	19557195	Sfari
CACNA1D	calcium channel, voltage-dependent, L type, alpha 1D	3.3	3	Two de novo missense variants in the CACNA1D gene were identified in ASD probands from the Simons Simplex Collection; neither of these variants were observed in controls or external databases (PMIDs 22495309, 22542183). Functional analysis of these variants following expression in tsA-201 cells and whole-cell patch-clamp studies showed that both variants caused significant changes in channel gati…	22495309, 22542183, 25620733, 23913001, 15689539	Sfari
CACNA1F	calcium channel, voltage-dependent, alpha 1F	4.3	4	A significant but unreplicated association with ASD has been reported (Myers et al., 2011).	21383861	Sfari
CACNA1G	calcium channel, voltage-dependent, T type, alpha 1G subunit	5.2	5	Located in a linkage region with association not explaining linkage.	19455149	Sfari
CACNB2	Calcium channel, voltage-dependent, beta 2 subunit		3	Three rare missense variants in the CACNB2 gene were identified in ASD probands from the Autism Genetic Resource Exchange (AGRE). These variants showed incomplete segregation with ASD in the probands' respective families but were shown to be functional (altered time-dependent inactivation of Ca2+ channels in whole-cell patch-clamp recordings of HEK293 cells expressing mutant CACNB2). While these …	24752249	Sfari
CADM1	cell adhesion molecule 1	4.4	4	Single study finding 2 rare variants (PMID: 18957284). No rigorous screening of controls. Mouse knock-out shows impairment of social and emotional behaviors (PMID: 20450890).	18957284, 20450890	Sfari
CADPS2	Ca2+-dependent activator protein for secretion 2	4.1 + 4.4	4	There is minimal evidence for CADPS2 in autism. The gene is within the AUTS1 linkage region and also lies within a 750-kb de novo deletion identified in a single autism patient (Szatmari et al. 2007). In one study of 252 patients, seven nonsynonymous SNPs were identified that were not present in 217 controls (Sadakata et al. 2007). In addition, there is conflicting evidence regarding aberrant spl…	17322880, 17380209	Sfari
CAMTA1	calmodulin binding transcription activator 1	5.4	5	A maternally inherited exonic duplication was identified in 1 / 996 autistic cases with a control frequency <1% but otherwise unclear (PMID 20531469). A de novo 305 kb deletion was found that encompasses the promoter region and first three exons of the CAMTA1 gene, as well as three other RefSeq genes, including PHF13, THAP3, and DNAJC11 (PMID 22031302). As well, intragenic CNVs were observed in n…	20531469, 22031302, 22693284	Sfari
CASC4	cancer susceptibility candidate 4	4.4	4	Single gene exonic deletions were identified in 5 of 996 autistic cases with a control frequency <1% but otherwise unclear (PMID 20531469). A GWAS meta-analysis found support for a common CASC4 variant in alcohol dependence with p < 2 ? 10-5 (PMID 21703634).	20531469, 21703634	Sfari
CC2D1A	Coiled-coil and C2 domain containing 1A	4.4 + acc2	3	Homozygous loss-of-variant (LoF) variants in the CC2D1A gene were identified in four families with a total of 16 individuals affected with a variable spectrum of presentations including intellectual disability, ASD, and seizures. A splice-site variant in CC2D1A was observed in two related families with at least one ASD case, while a frameshift variant in CC2D1A was observed in another family with…	25066123, 16033914	Sfari
CCDC64	coiled-coil domain containing 64	4.2	4	Nearby flanking gene with suggestive association in two large GWAS studies (Wang et al., 2009).	19404256	Sfari
CD44	CD44 molecule (Indian blood group)	5.2	5	Located in linkage region, expression association.	16709250	Sfari
CDC42BPB	CDC42 binding protein kinase beta (DMPK-like)??	3.1	3	A de novo LoF variant and a de novo missense variant that is predicted to be damaging were identified in ASD probands from the Simons Simplex Collection and the Autism Sequencing Consortium, respectively (PMID 22495309, 25363760). Analysis of rare coding variation in 3,871 ASD cases and 9,937 ancestry-matched or paternal controls from the Autism Sequencing Consortium (ASC) identified CDC42BPB as …	22495309, 25363760	Sfari
CDH10	cadherin 10, type 2 (T2-cadherin)	4.2	4	Flanking gene to SNP with strong association (Wang et al., 2009).	19404256	Sfari
CDH22	cadherin-like 22	4.4	4	Several CNVs in the CDH22 gene have been observed. In addition, genetic association has been found between the CDH22 gene and autism in two large cohorts (AGRE and ACC) of European ancestry and replicated in two other cohorts (CAP and CART) (Wang et al., 2009).	19404256	Sfari
CDH8	cadherin 8, type 2	4.4	4	Single gene inherited CNVS were found in two independent families with autism. Similar events were absent in >5000 controls (PMID 20972252).	20972252	Sfari
CDH9	cadherin 9, type 2 (T1-cadherin)	4.2	4	Flanking gene to SNP with strong association (Wang et al., 2009).	19404256	Sfari
CEP41	testis specific, 14	4.4 + acc2	3	Rare mutations in this gene are reported to involve Joubert syndrome including MR but not ASD in one family. Candidate sequencing in an ASD discovery cohort in this linkage region was performed by Korvatska et al. (2011). Two missense variants were found that changed conserved residues in the same protein domain. A third variant altered splicing, which resulted in a protein with an internal delet…	21438139	Sfari
CHRNA7	cholinergic receptor, nicotinic, alpha 7	4.1 + acc1	3	An association between autism and gene dosage has been demonstrated at a 1.6 Mb region of 15q13.3 including CHRNA7 (PMID 18805830). Smaller deletions encompassing only two genes (OTUD7A and CHRNA7) were later identified in ten individuals from four families with intellectual disability and seizures (PMID 19898479). Significant reduction was shown in CHRNA7 in the frontal cortex from Rett syndrome…	18805830, 19898479, 21840925	Sfari
CLTCL1	clathrin, heavy chain-like 1	4.3	4	A rare homozygous R125C mutation in the CLTCL1 gene was found to segregate perfectly with disease in a single multiplex ASD family (PMID 22511880). No homozygotes for this mutation were observed in 1328 control chromosomes. In a case-control screen for additional mutations, compound heterozygous mutations in the CLTCL1 gene were identified in 17/418 ASD cases and 6/371 controls.	22511880	Sfari
CNTNAP4	Contactin associated protein-like 4	4.4 + 4.5	3	A de novo, likely gene-disruptive deletion involving the CNTNAP4 gene was identified in a simplex ASD case from the Simons Simplex Collection (PMID 22495309). More recently, a survey of an independent cohort of 784 ASD cases identified two unrelated patients carrying maternally-inherited deletions affecting at least one exon of CNTNAP4 (PMID 24870235). Furthermore, a screen for CNVs within the CN…	22495309, 24870235	Sfari
CNTNAP5	contactin associated protein-like 5	4.4	4	Rare mutations in the CNTNAP5 gene have been identified with autism in an IMGSAC cohort (Pagnamenta et al., 2010) as well as in two siblings with autism (Vaags et al., 2012). In addition, genetic association has been found of the CNTNAP5 gene with bipolar disorder (in Norwegian and Icelandic cohorts) as well as with treatment reponse in schizophrenic patients.	20346443, 22209245	Sfari
CREBBP	CREB binding protein	5.2	5	Genetic association has been found between the CREBBP gene and ASD in an IMGSAC cohort, but was not replicated in a second stage (Barnby et al., 2005). Rare mutations of the CREBBP gene have been identified in studies of patients with Rubinstein-Taybi syndrome (RTS), with some suggestion for increased autistic behavior (Schorry et al., 2008), that was not validated in a subsequent study (Galera e…	15830322, 18792986, 19350377	Sfari
CTCF	CCCTC-binding factor (zinc finger protein)	4.5 + acc2	3	A de novo loss-of-function variant in the CTCF gene was identified in an ASD proband from the Simons Simplex Collection (PMID 25363768). De novo variants in this gene (two frameshift, one missense) were previously identified in individuals presenting with developmental delay/intellectual disability, microcephaly, and growth retardation; autistic features were also observed in one of these individ…	25363768, 23746550, 16949368	Sfari
CTNNA3	catenin (cadherin-associated protein), alpha 3	4.3	4	Evidence for the role of CTNNA3 in autism comes from two studies. In one genome-wide association study, an imputed SNP in the gene was found to be suggestive of association (Wang et al., 2009). In another study, a TDT analysis showed positive association in 318 trios but was not replicated in a second cohort (Weiss et al., 2009).	19404256	Sfari
CTNNB1	Catenin (cadherin-associated protein), beta 1, 88kDa	4.5 + acc2	3	Two de novo LoF variants (one nonsense, one missense) identified in unrelated simplex ASD cases (PMIDs 22495309 and 23160955). Three de novo LoF variants in CTNNB1 (two frameshift, one nonsense) have been identified in unrelated patients with a similar phenotypic profile: severe ID, absent or very limited speech, microcephaly, and spasticity (PMIDs 23033978 and 24614104).	22495309, 23160955, 23033978, 24614104	Sfari
CTTNBP2	cortactin binding protein 2	3.1	3	A de novo LoF variant in the CTTNBP2 gene was identified in an ASD proband from the Simons Simplex Collection (PMID 22542183). Analysis of rare coding variation in 3,871 ASD cases and 9,937 ancestry-matched or paternal controls from the Autism Sequencing Consortium (ASC) identified CTTNBP2 as a gene meeting high statistical significance with a 0.01<FDR ???0.05, meaning that this gene had a ???95%…	22542183, 25363760, 11707066	Sfari
CXCR3	chemokine (C-X-C motif) receptor 3	5.4	5	A single rare mutation in the CXCR3 has been identified with autism (Piton et al., 2011).	20479760	Sfari
CYP11B1	cytochrome P450, family 11, subfamily B, polypeptide 1	4.3	4	In a gene-based study by Chakrabarti et al (2009), CYP11B1 showed significant association with autistic traits in a population-based sample and in patients with high-functioning autism. This study has not been replicated. Positive association has not been shown in genome-wide studies.	19598235	Sfari
DAB1	disabled homolog 1 (Drosophila)	5.1	5	Genes with altered gene expression in ASD postmortem brains (Fatemi et al., 2005).	15820235	Sfari
DAPK1	death-associated protein kinase 1	5	5	Differential expression of the DAPK1 gene has been shown to occur in some autistic individuals (Hu et al., 2006). In addition, genetic association has been found between DAPK1 and late-onset Alzheimer's disease.	16709250	Sfari
DCTN5	dynactin 5	5.4	5	Rare mutations in the DCTN5 gene have been identified with autism (O'Roak et al., 2011).	21572417	Sfari
DCUN1D1	DCN1, defective in cullin neddylation 1, domain containing 1 (S. cerevisiae)	5.2	5	In a linkage region but no unique evidence for involvement of this gene vs. others.	10777668	Sfari
DDX11	DEAD/H (Asp-Glu-Ala-Asp/His) box polypeptide 11	5.1	5	No published test of autism association; Hu et al., 2006 (PMID: 16709250) indicates altered expression in lymphoblastoid cell lines.	16709250	Sfari
DDX53	DEAD (Asp-Glu-Ala-Asp) box polypeptide 53	4.1	4	Maternally transmitted X-linked deletions at DDX53-PTCHD1 were found in 7 males / 996 both sexes vs. 0 / 4964 both sexes (p value = 1 x 10-6). 6 of the 7 deletions here more clearly impact DDX53 than PTCHD1 but are later very strongly implicated elsewhere both via presence of PTCHD antisense transcripts and PTCHD1 point mutations (PMID 20844286). In addition, rare deletions involving the DDX53 ge…	20844286, 20531469	Sfari
DIAPH3	Diaphanous-related formin 3	5.1	5	DIAPH3 is hypothesized BUT UNTESTED in autism based on a study in which one individual was found to carry two mutations in the gene. Vortsman and colleagues (2009) reported a normally intelligent patient with autism who had a large, maternally inherited 10-Mb deletion including the DIAPH3 gene and a paternally inherited nonsynonymous mutation of DIAPH3 on the non-deleted allele. The nonsynonymous…	20308993	Sfari
DIP2A	DIP2 disco-interacting protein 2 homolog A (Drosophila)	3.3	3	Two de novo LoF variants in the DIP2A gene (one frameshift, one nonsense) were identified in ASD probands from the Simons Simplex Collection (PMIDs 22542183, 25363768). However, a de novo LoF variant (splice-site) in this gene was also observed in an unaffected sibling from the Simons Simplex Collection (PMID 25217958).	22542183, 25363768, 25217958	Sfari
DISC1	disrupted in schizophrenia 1	4.3 + 4.4 + acc	3	Evidence for the involvement of DISC1 in autism is suggestive. There have been two gene-based association studies (Kilpinen et al., 2008; Lim et al., 2009) with inconsistent results. In addition, two studies have identified copy number variants in DISC1 in affected individuals. Finally, DISC1 is thought to play a role in the genetic etiology of schizophrenia, a related neuropsychiatric disorder.	17579608, 19352214	Sfari
DLGAP2	discs, large (Drosophila) homolog-associated protein 2	4.4	4	In ASD-associated CNVs (Pinto et al., 2010) for which at present there is not independent evidence.	20531469, 18252227, 19793310	Sfari
DLX1	distal-less homeobox 1	5.2	5	Located in a linkage region.	19816534, 18799476, 14593429, 16266434, 18728693	Sfari
DLX2	distal-less homeobox 2	4.3 + 4.4	4	DLX2 is within a replicated genome-wide significant linkage peak (IMGSAC). Association was observed in a multiplex cohort of 139 families and then replicated in a second larger cohort. The result is significant in both populations after correction but this accounts only for markers evaluated in this study (best p values ~ p x 10-3) (Liu X et al.). Rare variants were also observed in 4/94 cases an…	11481586, 18728693, 16266434	Sfari
DLX6	distal-less homeobox 6	4.3	4	An unreplicated association has been reported: the R219H variant was found in 2/64 patient lymphoblastoid cell lines in Nakashima et al. (2010) (PMID: 19195802).	19195802	Sfari
DPP10	Dipeptidyl-peptidase 10	4.4	4	An inherited gain in one family and an inherited loss in a second was reported (out of 427 unrelated individuals screened). Similar events were not seen in 500 controls or DGV controls (N ~1000 at time of analysis).	18252227	Sfari
DPP6	dipeptidyl-peptidase 6	4.1	4	Found in an ASD-associated CNV without independent replication (Marshall et al., 2008).	20844286, 18252227	Sfari
DPYD	dihydropyrimidine dehydrogenase	4.4	4	Hemizygous deletion in 4 individuals from 3 families (PMID: 21114665). Exonic deletion seen in 1 control (out of 5670 screened). Unclear how many autism samples screened to identify 4 individuals.	21114665	Sfari
DRD3	dopamine receptor D3	4.3	4	A single unreplicated association was reported (de Krom et al., 2009; PMID: 19058789).	19058789	Sfari
EFR3A	EFR3 homolog A (S. cerevisiae)		3	Rare nonsynonymous variants in the EFR3A gene were found to be more common among ASD cases (16/2196; 0.73%) than matched controls (12/3389; 0.35%), and were statistically more common at conserved nucleotides based on an experiment-wide significance threshold (P=0.0077, permutation test); variants likely to be deleterious were also statistically more common in cases than controls (P=0.017, Fisher …	24860643, 22495306, 25363760	Sfari
EGR2	early growth response 2 (Krox-20 homolog, Drosophila)	5.1	5	Hu and colleagues (2006) studied three sets of male monozygotic twins who were discordant for severity of autism. In that study, there was a significant difference in the expression level of F13A1 among the three sets of twins, suggesting that this gene may play a role. EGR2 is also co-regulated with MECP2, a category S gene.	19000991, 16709250	Sfari
EHMT1	Euchromatic histone-lysine N-methyltransferase 1	S + 4.3 + acc2	3S	EHTM1is the cause of Kleefstra syndrome, which is accompanied by autistic features and intellectual disability. This gene was identified as an ASD candidate gene following the identification of a balanced chromosomal abnormality (BCA) leading to gene disruption in an ASD case (PMID 22521361). This report also showed significant burden (P=10[-7]) of EHMT1 CNVs in individuals with neurodevelopmenta…	2251361	Sfari
EIF4E	eukaryotic translation initiation factor 4E	4.4	4	Region of linkage and rare mutations in several families associated with promoter activity.	19556253	Sfari
ELP4	Elongator acetyltransferase complex subunit 4		3	A case-control analysis of the frequency of ELP4 CNVs from 2,845 ASD cases compared with 6,469 control individuals in PMID 26010655 identified a significant excess of CNVs involving this gene in cases vs. controls (P=2.7 x 10-3); however, the extent of segregation of ELP4 CNVs with ASD and their functional effect remains unclear. This gene has also been associated with rolandic epilepsy (PMID 191…	26010655, 19172991	Sfari
EML1	echinoderm microtubule associated protein like 1	5.4	5	Rare mutations in the EML1 gene have been identified with ASD (Schaaf et al., 2011).	21624971	Sfari
EN2	engrailed homolog 2	4.3	4	EN2 is located in a linkage region with variable evidence for association with autism. For example, studies have found associations in the Chinese Han population as well as AGRE, NIMH and CPEA cohorts. However, another study found no genetic association between EN2 and autism in an AGRE cohort (Zhong et al., 2003).	7643354, 12525552, 15024396, 16252243, 17948868, 17948901, 18424904, 19615670, 20050924, 20523082	Sfari
EPC2	Enhancer of polycomb homolog 2 (Drosophila)	4.1	4	EPC2 is frequently deleted along with MBD5 in cases with 2q23.1 microdeletion syndrome. While MBD5 is generally thought to be the casual locus of the syndrome, EPC2 may be responsible in part for the broader phentoype observed in patients with larger 2q23.1 deletions compared to those patients with a deletion of MBD5 only. For example, speech and language issues may be more severe with EPC2-conta…	19809484	Sfari
EPHA6	EPH receptor A6	5.4	5	Rare variants in the EPHA6 gene have been identified with autism (Pinto et al., 2010).	20531469	Sfari
EPHB6	EPH receptor B6	5.4	5	Rare mutations in the EPHB6 gene have been identified with autism (O'Roak et al., 2011).	21572417	Sfari
ERBB4	v-erb-a erythroblastic leukemia viral oncogene homolog 4 (avian)	5.4	5	Rare variants in the ERBB4 gene have been identified with autism (Pinto et al., 2010) as well as schizophrenia (Walsh et al., 2008).	20531469, 18369103	Sfari
ESR1	estrogen receptor 1	5	5	Nominally significant association between common variation and Autism Spectrum Quotient.	19598235	Sfari
ESR2	estrogen receptor 2 (ER beta)	4.3	4	Single association study (PMID: 19598235). Nominal significance when corrected for multiple testing	19598235	Sfari
ESRRB	estrogen-related receptor beta	4.3	4	A single unreplicated association has been reported by Wang et al., 2009 (PMID: 19404256).	19404256	Sfari
ETFB	Electron-transfer-flavoprotein, beta polypeptide	3.1	3	A de novo LoF variant in the ETFB gene was identified in an ASD proband from the Simons Simplex Collection (PMID 22495309). Analysis of rare coding variation in 3,871 ASD cases and 9,937 ancestry-matched or paternal controls from the Autism Sequencing Consortium (ASC) identified ETFB as a gene meeting high statistical significance with a 0.05<FDR ???0.1, meaning that this gene had a ???90% chance…	22495309, 25363760	Sfari
EXT1	Exostosin 1	4.4	4	Deletion mutations in the EXT1 gene were detected in two boys from separate families presenting with hereditary multiple exostoses and autism associated with mental retardation (PMID 12032595). Inactivation of the EXT1 gene in mice resulted in impairments in social interaction, expression of stereotyped, repetitive behavior, and impairments in ultrasonic vocalization, as well as some associated f…	12032595	Sfari
F13A1	coagulation factor XIII, A1 polypeptide	5.1	5	Hu and colleagues (2006) studied three sets of male monozygotic twins who were discordant for severity of autism. In that study, there was a significant difference in the expression level of F13A1 among the three sets of twins, suggesting that this gene may play a role.	16709250	Sfari
FABP5	fatty acid binding protein 5 (psoriasis-associated)	4.3	4	One report of association without independent validation (Maekawa et al., 2010).	20057506	Sfari
FBXO33	F-box protein 33	4.3 + 4.4	4	FBXO33 is in a region of a de novo translocation in an individual with severe autism and MR (PMID: 20648246). The translocation might actually implicate the nearby gene LRFN5 based on expression data in the region; however, additional individuals with a deletion in this region did not have autism. A suggestive association was reported by Wang et al., 2009 (PMID: 19404256).	20648246	Sfari
FBXO40	F-box protein 40	4.4	4	Three duplications (unknown inheritance) were seen in a 1000-case discovery cohort but not in a 1000-case replication cohort or ~2500 controls. Two additional genes included in all events were listed (GOLGB1 and HCLS1). Two of the three duplications were confirmed by qPCR.	19404257	Sfari
FEZF2	FEZ family zinc finger 2	4.3	4	A single unreplicated association has been reported by Wang et al., 2009 (PMID: 19404256).	19404256	Sfari
FGD1	FYVE, RhoGEF and PH domain containing 1	5	5	A rare mutation in the FGD1 gene has been identified with ADHD (Orrico et al., 2005). In addition, rare mutations in the FGD1 gene have been identified with Aarskog-Scott syndrome (AAS) (Kaname et al., 2006).	15809997, 16688726	Sfari
FGFBP3	fibroblast growth factor binding protein 3	5.4	5	A rare duplication in the FGFBP3 gene has been identified with ASD (Salyakina et al., 2011).	22016809	Sfari
FHIT	fragile histidine triad gene	4.4	4	Minimal evidence for the involvement of FHIT in autism comes from one study (Sebat et al.) in which two affected individuals were each found to have a de novo copy number change (one deletion, one duplication) involving the FHIT gene.	17363630	Sfari
FLT1	fms-related tyrosine kinase 1 (vascular endothelial growth factor/vascular perme ability factor receptor)	5.1	5	Gene with single report of altered expression in ASD lymphocytes (Morag et al., 2011).	21332311	Sfari
FOXG1	Forkhead box G1	5	5	Rare mutations in the FOXG1 gene that are associated with FOXG1 syndrome (Kort?m et al., 2011) and Rett's syndrome (quite a bit of phenotypic overlap exists between these two syndromes) as well as West syndrome. Not clearly syndromic autism.	21441262, 18571142, 21536641	Sfari
FOXP2	forkhead box P2	4.3 + acc2 + acc4	3	A significant but unreplicated association study of FOXP2 in ASD has been reported. FOXP2 is mutated in specific language impairment, and also physically interacts with FOXP1, which has been implicated in ASD (PMID: 21572417)	21572417, 15108192, 21624971, 15737702	Sfari
FRK	fyn-related kinase	4.3	4	Suggestive signal in GWAS, rare large deletion in the Autism Chromosome Rearrangement Database.	19404256	Sfari
FRMPD4	FERM and PDZ domain containing 4	5.4	5	Rare mutations in the FRMPD4 gene have been identified with autism and schizophrenia (Piton et al., 2011).	20479760	Sfari
GABRA4	gamma-aminobutyric acid (GABA) A receptor, alpha 4	4.3	4	Two gene-based studies have found association of a SNP within GABRA4 and autism. In one study (Ma et al., 2005), SNPS in a series of GABA receptor subunit genes were anlayized in 470 caucasian families. Significant allelic association was found for rs1912960 (p=0.01) in GABRA4. In the second study, another 557 Caucasian individuals and 54 Afircan-American individuals were analyzed for 35 SNPs in …	16080114, 16770606	Sfari
GABRB1	gamma-aminobutyric acid (GABA) A receptor, beta 1	5.1	5	Studies which show altered gene expression in ASD brains (Fatemi et al., 2010), and also interactive association with other genes (Ma et al., 2005); however, no evidence to date of independent association of gene with disease.	16080114	Sfari
GALNT13	UDP-N-acetyl-alpha-D-galactosamine:polypeptide N-acetylgalactosaminyltransferase 13 (GalNAc-T13)	4.4	4	Rare CNVs in the GALNT13 gene have been observed in autism.	19557195	Sfari
GIGYF1	GRB10 interacting GYF protein 1	3.3	3	Two de novo LoF variants in the GIGYF1 gene (both frameshift) were identified in ASD probands from the Simons Simplex Collection (PMID 25363768).	25363768	Sfari
GLO1	glyoxalase I	4.3	4	A polymorphism was identified by 2D gel electrophoresis comparing autism brain to control: 4/8 cases and 2/3 controls homozygous for acidic form of GLO1 protein. In 7/8 original cases the A allele is present versus 5/9 controls. The protein variant was determined to be the result of common cSNP, and thus followed-up by case-control analysis in AGRE patients versus complicated combination of contr…	18455873, 17346350, 16244648, 15386471	Sfari
GLRA2	glycine receptor, alpha 2	5.4	5	Rare mutations in the GLRA2 gene have been identified with autism (Piton et al., 2011).	20479760	Sfari
GNB1L	guanine nucleotide binding protein (G protein), beta polypeptide 1-like	4.4	4	Rare mutations in the GNB1L gene, including a translocation, duplications and missense variants, have been identified in patients with ASD (Chen et al., 2011).	22095694	Sfari
GPC6	glypican 6	4.1	4	Rare variants in the GPC6 gene have been identified with autism (Pinto et al., 2010). In particular, that study found two individuals with deletions and one individual with a duplication that involve GPC6.	20531469	Sfari
GPHN	Gephyrin		3	Screening of 8775 cases with ASD, schizophrenia, or epilepsy and 27,019 controls for GPHN deletions determined that experimentally validated deletions in GPHN were significantly greater in cases than in controls (6/8,775 vs. 3/27,019; Fisher's exact two-sided P=0.009); three of the cases with GPHN deletions in this study were diagnosed with ASD (PMID 23393157). Additional deletions in the GPHN ge…	23393157, 23275889, 23632794, 24643514, 24561070	Sfari
GPR139	G protein-coupled receptor 139	5.4	5	A rare mutation in the GPR139 gene has been identified with autism (O'Roak et al., 2011). In particular, that study found a single individual with a missense mutation (Ser151Gly) in GPR139.	21572417	Sfari
GPX1	glutathione peroxidase 1	4.3	4	Unreplicated association of trinucleotide repeat polymorphism in Ming et al., 2010 (PMID: 19195803)	19195803	Sfari
GRID2	glutamate receptor, ionotropic, delta 2	4.4	4	Rare mutations in the GRID2 gene have been identified with ASD (Schaaf et al., 2011). In particular, that study found two non-synonymous SNPs in GRID2 in 3 of 339 individuals with ASD.	21624971	Sfari
GRIK2	glutamate receptor, ionotropic, kainate 2	4.3 + acc2	3	There are multiple association results that do not reach genome-wide significance to date. There are associations with other diseases, such as schizophrenia and obsessive-compulsive disorder, which boost the gene from category 4 to category 3.	20442744, 17712621, 17428563, 15389769, 15305151, 15094479, 11920157	Sfari
GRIN2A	glutamate receptor, ionotropic, N-methyl D-aspartate 2A	4.3	4	There is association and linkage evidence for the GRIN2A gene. For example, genetic association has been found between the GRIN2A gene and autism in an IMGSAC cohort (Barnby et al., 2005).	15830322	Sfari
GRPR	Gastrin-releasing peptide receptor	5.1	5	Originally identified as a candidate from a translocation region in a patient with autism and MR (PMID: 9259269). Some functional evidence in rats (PMIDs: 17097693, 21847557), but genetic associations are negative to date (2 studies; PMIDs: 14729406, 18393381).	9259269, 17097693, 21847557, 14729406, 18393381	Sfari
GSTM1	glutathione S-transferase M1	4.3	4	Unreplicated association of homozygous deletion in Buyske et al., 2006 (PMID: 16472391)	16472391	Sfari
GTF2I	general transcription factor IIi	4.3	4	Genetic association of common variants in the GTF2I gene have been associated with autism (Malenfant et al., 2011). In addition, rare variants in the region surrounding GTF2I may be associated with Williams syndrome (Morris et al., 2003).	22048961, 14556246	Sfari
HLA-A	major histocompatibility complex, class I, A	4.3	4	There is minimal evidence for the role of HLA-A in autism. Two association studies have been published showing association with different HLA-A alleles.	16720216, 14568232	Sfari
HMGN1	high mobility group nucleosome binding domain 1	4.3 + acc3	3	Genetic association has been found between common SNPs near the HMGN1 gene and ASD in an AGRE cohort (Abuhatzira et al., 2011). In addition, that study also showed that HMGN1 functionally binds the human MECP2 promoter.	22009741	Sfari
HNRNPH2	heterogeneous nuclear ribonucleoprotein H2 (H')	5.4	5	A rare, non-synonymous SNP in the HNRNPH2 gene was identified in an individual with autism (Piton et al., 2011).	20479760	Sfari
HOXB1	homeobox B1	5.1	5	Functional hypothesis only, association data negative.	14681917, 11091361, 12888798, 12414832, 11840501	Sfari
HRAS	v-Ha-ras Harvey rat sarcoma viral oncogene homolog	4.3	4	Two single marker studies from one group report association and replication of association, although neither is significant under current genome-wide criteria (case-control report by Comings et al. has only 48 subjects). Twelve out of thirteen individuals with Costello syndrome, characterized by mental retardation and carcinomas, show mutations in HRAS.	8098541, 7913707, 7485261, 8832771, 16170316	Sfari
HS3ST5	heparan sulfate (glucosamine) 3-O-sulfotransferase 5	4.3	4	Suggestive association from Wang et al (2009). No other evidence.	19404256	Sfari
HSD11B1	hydroxysteroid (11-beta) dehydrogenase 1	4.3	4	There is a single report of an unreplicated association of a common SNP (Chakrabarti et al., 2009; PMID: 19598235).	19598235	Sfari
HTR1B	5-hydroxytryptamine (serotonin) receptor 1B	4.3	4	There is minimal evidence for the role of HTR1B in autism. In a single study looking at 7 SNPs in HTR1B and HTR1C in 252 autism cases, the authors found undertransmission of HTR1B haplotype in affected individuals (p=0.003).	19038234	Sfari
HTR2A	5-hydroxytryptamine (serotonin) receptor 2A	5.1	5	Functional hypothesis only, association data negative.	11920848, 17280648, 19997080	Sfari
HTR3A	5-hydroxytryptamine (serotonin) receptor 3A	4.3	4	Initial candidate gene study with > 400 families provides nominal significance for involvement (uncorrected p = 0.0002), separate study suggests that separate allele may show nominally significant association (Rehnstr?m K, et al)	19184136, 19035560	Sfari
HTR3C	5-hydroxytryptamine (serotonin) receptor 3, family member C	4.3	4	In region of linkage in Finnish families. Subsequent association in region with 2 non-synonymous SNPs, but not multi-test significant (PMID: 19035560).	19035560	Sfari
ICA1	islet cell autoantigen 1, 69kDa	4.1	4	Rare duplications of 7p21 that include the ICA1 gene have been identified with ASD (Salyakina et al., 2011; Cukier et al., 2011).	21480499, 22016809	Sfari
IL1R2	interleukin 1 receptor, type II	4.4	4	A single de novo synonymous SNP in the IL1R2 gene was identified with autism through exome sequencing (O'Roak et al., 2011).	21572417	Sfari
IL1RAPL1	interleukin 1 receptor accessory protein-like 1	4.4	4	Studies have identified rare sequence variants in the IL1RAPL1 gene with autism (e.g. Bhat et al., 2008).	18801879, 18005360, 20479890	Sfari
IL1RAPL2	interleukin 1 receptor accessory protein-like 2	4.3	4	Genetic association has been found between the IL1RAPL2 gene and males with ASD in the HIHG/CHGR, AGRE and ACC cohorts (Chung et al., 2011). However, Piton et al. (2008) reported an absence of non-synonymous mutations in IL1RAPL2 in a screen of 142 individuals with ASD. Similarly, Kantoj?rvi et al. (2011) reported an absence of novel IL1RAPL2 mutations in a screen of 42 individuals with ASD.	22050706, 18801879, 21384559	Sfari
IMMP2L	IMP2 inner mitochondrial membrane peptidase-like (S. cerevisiae)	5.2	5	The IMMPL2 gene is located within a linkage region on chromosome 7. There is one report of a disruptive chromosome rearrangement in a patient with Tourette syndrome and autism (Petak et al., 2001). The same group sequenced the gene in 95 multiplex autism families and 39 Tourette families but did not identify any mutations. Copy number variants involving the IMMP2L gene have been reported in atten…	19546859, 17043892, 11254443	Sfari
INPP1	inositol polyphosphate-1-phosphatase	4.3	4	Gene has one association study that is neither genome-wide significant nor replicated (Serajee et al., 2003).	14627686	Sfari
ITGA4	integrin, alpha 4 (antigen CD49D, alpha 4 subunit of VLA-4 receptor)	5.2	5	Nominal association observed after candidate testing based on linkage, 2010 paper points to the presence of overlapping rare variants.	18348195, 19259978, 18846500, 20552675	Sfari
ITGB3	integrin, beta 3 (platelet glycoprotein IIIa, antigen CD61)	3.1 + acc3	3	ITGB3 has been associated with both serotonin levels and SLC6A4 levels (PMID: 16724005), and an interaction between ITGB3 and SLC6A4 has been observed (PMIDs: 17203304, 17999363). Both sex-specific effects and influence of family history have been noted. For association studies, there have been inconsistent findings (no single SNP seems to be consistently replicated; PMIDs: 21182210, 21102624, 19…	21182210, 21102624, 17203304, 19588468, 16721604, 17406648, 16724005, 15292919, 17999363	Sfari
ITGB7	integrin, beta 7	5.1	5	No published test of autism association. Hu et al., 2006 (PMID: 16709250) indicates altered expression in lymphoblastoid cell lines.	16709250	Sfari
JMJD1C	jumonji domain containing 1C	5.1	5	JMJD1C is hypothesized to be involved in autism based on a single case in which a patient with autism was found to have a de novo inversion which disrupted the JMJD1C gene.	17290275	Sfari
KCNMA1	potassium large conductance calcium-activated channel, subfamily M, alpha member 1	4.3	4	Gene has one association study which is not genome-wide significant (Laumonnier et al., 2006).	17541064, 16946189	Sfari
KCTD13	Potassium channel tetramerisation domain containing 13	4.1	4	Overexpression of the KCTD13 gene in zebrafish resulted in induction of the microcephaly phenotype associated with 16p11.2 duplications, whereas suppression of KCTD13 expression resulted in the macrocephaly phenotype associated with 16p11.2 deletions (PMID 22596160). An autistic proband with a de novo deletion including exons 3-5 of the KCTD13 gene was also identified in this report.	22596160	Sfari
KDM6B	Lysine (K)-specific demethylase 6B	3.3	3	Two de novo LoF variants in the KDM6B gene (one frameshift, one splice-site) were identified in ASD probands from the Simons Simplex Collection (PMIDs 22542183, 25363768).	22542183, 25363768	Sfari
KHDRBS2	KH domain containing, RNA binding, signal transduction associated 2	4.4	4	A rare deletion of an intronic segment within the KHDRBS2 gene has been identified with ASD (Salyakina et al., 2011).	22016809	Sfari
KIAA1586	KIAA1586	4.4	4	Rare CNVs in the KIAA1586 gene have been observed with autism (Bucan et al., 2009).	19557195	Sfari
KMT2E	Lysine (K)-specific methyltransferase 2E	3.3	3	De novo loss-of-function frameshift variants in the KMT2E gene have been identified in two unrelated ASD cases from the Simons Simplex Collection (PMIDs 22542183, 25284784); no similar indels were observed in controls.	22542183, 25284784	Sfari
LAMB1	laminin, beta 1	4.3 + acc2	3	Nominally significant association within a genome-wide significant linkage region in two separate studies, missense variants observed in cases (n=48) but not controls (>300), likewise nominal (Hutcheson HB et al.). Additional studies show upregulation in hippocampus and serum in epilepsy vs. control (Wu Y, 2008).	15523497, 15128462, 19916850, 18691630	Sfari
LAMC3	laminin, gamma 3	5.4	5	A rare mutation in the LAMC3 gene has been identified with autism (O'Roak et al., 2011). In particular, that study found a de novo missense (Asp399Gly) mutation which was predicted to be functional in a single individual with ASD. In addition, the LAMC3 gene has been implicated in cerebral cortex development (Barak et al., 2011).	21572417	Sfari
LMX1B	LIM homeobox transcription factor 1, beta	4.3 + acc1	3	Genetic association has been found between the LMX1B gene and autism in a Caucasian AGRE cohort (Thanseem et al., 2011). In that study, the authors showed nominally significant association of 2 markers in LMX1B and a significant decrease in LMX1B expression in the anterior cingulate gyrus of individuals with ASD compared to controls.	21901133	Sfari
LRFN5	leucine rich repeat and fibronectin type III domain containing 5	4.3 + 4.4	4	LRFN5 is in a region of a de novo translocation in an individual with severe autism and MR (PMID: 20648246). LRFN5 shows altered expression in this individual; however, additional individuals with a deletion in this region did not have autism. A suggestive association was reported by Wang et al., 2009 (PMID: 19404256).	20648246	Sfari
LRP2	Low density lipoprotein receptor-related protein 2	4.3	4	Cluster-detection analysis of an ASD-associated chromosome 2q linkage region that had been sequenced in three independent datasets revealed variants in the LRP2 gene that were associated with ASD in two of the datasets (the combined variable-threshold-test p value is 1.2?? 10(-5)) (PMID 22578327). A de novo nonsense variant in the LRP2 gene was identified in an autistic proband following exome se…	22578327, 22542183	Sfari
LRRC1	leucine rich repeat containing 1	4.3	4	A single unreplicated association has been reported by Wang et al., 2009 (PMID: 19404256).	19404256	Sfari
LZTS2	leucine zipper, putative tumor suppressor 2	4.2	4	In a GWAS study, suggestive (not significant) association was identified near the gene. LZTS2 is known to function at the synapse and directly binds SHANK3.	19404256	Sfari
MACROD2	MACRO domain containing 2	4.3 + acc2	3	Inconsistent genetic association has been reported between the MACROD2 gene and autism in AGP, AGRE and SAGE cohorts (Anney et al., 2010). However, genetic association was not found between MACROD2 and autism in a large European population cohort (Curran et al., 2011).	20663923, 21656903	Sfari
MAOA	monoamine oxidase A	4.3	4	Gene has several association studies which are not genome-wide significant.	20573161, 19100789, 18405062, 18361446, 17340199, 12919132, 11134668, 10374746	Sfari
MAP2	microtubule-associated protein 2	5.1	5	A single deletion in the MAP2 gene was found in a patient with autism (Pescucci et al., 2003). In addition, two autistic individuals were found to have ill-defined neocortical cellular layers, substantially depleted MAP2 neuronal expression, and reduced dendrite numbers (Mukaetova-Ladinska et al., 2004).	14986829, 15541002	Sfari
MAPK3	mitogen-activated protein kinase 3	4.1	4	Rare mutations in the MAPK3 gene have been identified with ASD (Schaaf et al., 2011)		Sfari
MARK1	MAP/microtubule affinity-regulating kinase 1	4.3	4	A TDT in 276 AGRE families using 126 SNPs across the 1q41 interval suggested association with SNPs and haplotypes in the MARK1 gene. One associated SNP (rs12410279) was observed to modulate transcription of MARK1. The gene is overexpressed in the prefrontal cortex (BA46) but not in cerebellar granule cells, in brain tissues from patients. Overexpression and silencing of MARK1 resulted in signific…	18492799	Sfari
MBD1	methyl-CpG binding domain protein 1	4.4	4	Candidate gene based on role in methylation. Screening of cases identified several rare missense mutations (PMIDs: 15967618, 19921286); no rigorous screening of controls. Mice knock-outs have reduced social interaction, learning deficits and anxiety (PMID: 18385101).	15967618, 19921286, 18385101	Sfari
MBD3	methyl-CpG binding domain protein 3	4.4	4	A single unreplicated association was reported of the R23M variant in half-brothers by Cukier et al., 2010 (PMID: 19921286). A 2005 screen of the same gene was negative (Li et al., 2005; PMID: 15967618).	19921286, 15967618	Sfari
MBD4	methyl-CpG binding domain protein 4	4.4	4	There is minimal evidence for MBD4 in autism. In one study, Cukier et al. (2010) sequenced the gene in 226 autistic individuals. They identified two novel changes in the gene: one frameshift mutation that was maternally inherited, and one missense mutation in two cases that was not seen in 244 controls. MBD4 is also known to bind to the enhancer region of ERG2, a gene that is co-regulated with ME…	19921286	Sfari
MBD5	Methyl-CpG binding domain protein 5	S + 4.3 + acc1	3S	MBD5 was originally identified as a candidate gene in a report describing copy number variation in patients with unexplained mental retardation (Wagenstaller et al., 2007). Since that report, numerous studies have implicated MBD5 haploinsufficiency as being associated with intellectual disability, epilepsy, and autism spectrum disorder (Jaillard et al., 2009; van Bon et al., 2010; Williams et al.…	21981781, 22521361	Sfari
MCPH1	microcephalin 1	4.4	4	Gene has multiple putative mutations identified (Ozgen et al., 2009; Glancy et al., 2009), yet they have not been studied in statistically convincing case-control examination.	19793310, 18716609, 19338500	Sfari
MDGA2	MAM domain containing glycosylphosphatidylinositol anchor 2	4.4	4	Rare CNVs in the MDGA2 gene have been observed with autism (Bucan et al., 2009).	19557195	Sfari
MEF2C	myocyte enhancer factor 2C	4.4	4	Rare variants in the MEF2C gene have been identified with autism (Novara et al., 2010; Neale et al., 2012) as well as with mental retardation and developmental delay.		Sfari
MIB1	Mindbomb E3 ubiquitin protein ligase 1	4.3	4	Analysis of rare coding variation in 3,871 ASD cases and 9,937 ancestry-matched or paternal controls from the Autism Sequencing Consortium (ASC) identified MIB1 as a gene meeting high statistical significance with a 0.01<FDR ???0.05, meaning that this gene had a ???95% chance of being a true autism gene (PMID 25363760).	25363760	Sfari
MKL2	MKL/myocardin-like 2	4.3	4	An association study involving four European populations looked at six previously implicated genomic regions (PMID 20442744). Association of MLK2 with ASD was found in the Finnish population only.	20442744	Sfari
MSR1	macrophage scavenger receptor 1	4.4	4	Two single gene inherited deletions were identified in 200 autistic probands, while found in controls at less than 1% (PMID 22495309).	22495309	Sfari
MTF1	metal-regulatory transcription factor 1	4.3	4	A single, unreplicated association of common variants was reported by Serajee et al., 2004 (PMID: 15446388).	15446388	Sfari
MTHFR	methylenetetrahydrofolate reductase (NAD(P)H)	4.3	4	A genotype-phenotype study in an AGRE cohort found that the CT or TT genotype was associated with worse direct gaze, complex body movements, self-injury and overactivity (OR 2.1-2.7) (PMID 19455642). However, no association was found with the T allele and ASD (PMID 20440228). In a study of 205 simplex and 307 multiplex families, the 677T allele was more frequent in cases, the 677T-1298A haplotype…	19455642, 20440228, 21069446, 22775456	Sfari
MYO16	myosin XVI	4.3	4	A single, unreplicated association of a common SNP has been reported by Wang et al., 2009 (PMID: 19404256).	19404256	Sfari
MYO1A	myosin IA	5.3	5	A de novo mutation (3'UTR) was found in a single ASD patient (PMID 21572417).	21572417	Sfari
MYO9B	Myosin IXB	3.1	3	A de novo LoF variant and two de novo missense variants that are predicted to be damaging were identified in the MYO9B gene in ASD probands (PMID 22542183, 25363760). Analysis of rare coding variation in 3,871 ASD cases and 9,937 ancestry-matched or paternal controls from the Autism Sequencing Consortium (ASC) identified MYO9B as a gene meeting high statistical significance with a 0.05<FDR ???0.1…	22542183, 25363760	Sfari
NAA15	N(alpha)-acetyltransferase 15, NatA auxiliary subunit??	3.1	3	A de novo LoF variant and a de novo missense variant that is predicted to be damaging were identified in the NAA15 gene in unrelated ASD probands from the Autism Sequencing Consortium (PMID 25363760). Analysis of rare coding variation in 3,871 ASD cases and 9,937 ancestry-matched or paternal controls from the Autism Sequencing Consortium (ASC) identified NAA15 as a gene meeting high statistical s…	25363760	Sfari
NBEA	neurobeachin	4.1 + 4.4	4	There is minimal evidence for NBEA. The gene is within a large de novo deletion seen in a patient with autism. A second report found that the NBEA gene was disrupted by a balanced translocation in a patient with autism.	12826745, 12746398	Sfari
NCKAP1	NCK-associated protein 1	3.3	3	Two de novo LoF variants in the NCKAP1 gene (one nonsense, one frameshift) were identified in ASD probands from the Simons Simplex Collection (PMIDs 22542183, 25363768).	22542183, 25363768	Sfari
NCKAP5L	NCK-associated protein 5-like	5.4	5	A rare homozygous G11D mutation (predicted to be benign) in the NCKAP5L gene was found to segregate perfectly with disease in a single multiplex ASD family (PMID 22511880). This mutation was not observed in 1340 control chromosomes. In a case-control screen for additional mutations, no significant differences were found.	22511880	Sfari
NDNL2	necdin-like 2	4.1	4	Gene in a large duplication (15q11-13) that is associated with autism.	12095913, 11782285	Sfari
NDUFA5	NADH dehydrogenase (ubiquinone) 1 alpha subcomplex, 5, 13kDa	4.3	4	In a study involving 235 cases and 214 controls, 3 SNPs were found in the NDUFA5 gene. In that same study, a TDT involving 148 autism trios found two SNPs with significant association (PMID 20825370).	20825370	Sfari
NFIA	nuclear factor I/A	5.4	5	A de novo, missense likely gene disrupting variant was reported in Iossifov et al 2012""	22542183	Sfari
NLGN1	neuroligin 1	4.3	4	There is minimal evidence for the role of NLGN1 in autism. In one study (Glessner et al, 2009), investigators found an overrepresentation of CNVs in the NLGN1 gene in cases compared to controls (p=0.01). Ylisaukko-oja et al. found modest association of one marker in NLGN1 in a set of 100 Finnish families, but sequence analysis in 30 individuals revealed no mutations.	16077734, 19404257	Sfari
NLGN3	neuroligin 3	4.4 + acc1 + acc4	3	A series of rare, deleterious variants have been reported in autism (Jamain et al., 2003 and Sanders et al., 2011; PMID: 21658581), and a gene expression study of lymphoblasts suggests reduced expression of the gene in ASD (Yasuda et al., 2011; PMID: 21615902). NLGN3 interacts with another ASD gene, NRXN1.	20868653, 20615874, 20227402, 19645625, 19607885, 19545994, 19348707, 18628683, 18555979, 18419324, 18361425, 18189281, 16648374, 16508939, 16429495, 16077734, 15679194, 15389766, 15274046, 12669065	Sfari
NLGN4X	neuroligin 4, X-linked	4.4 + acc4	3	Several studies have observed rare variants in the NLGN4X gene with autism. In addition, association was seen in Finnish and Caucasian population cohorts. However, several studies have found no rare variants in the NLGN4X gene in autistic patients in their cohorts (including Quebec population and IMGSAC cohorts). NLGN4X interacts with another ASD gene, NRXN1.	2669065, 14963808, 15274046, 15389766, 16077734, 16508939, 18231125, 18194880, 18189281, 17391250, 18252227	Sfari
NLGN4Y	neuroligin 4, Y-linked	4.3	4	Distribution of Y haplotypes was seen to be different between cases and controls (p=0.0001 by 100,000 simulations). Sequencing of 335 male samples identified rare missense variant at conserved position in 1 proband and father with intellectual disability, and this same variant was not seen in any of 2986 control Y chromsomes (~1500 boys). An association study in a Finnish sample provides no suppo…	19605777, 18628683, 16077734	Sfari
NOS1AP	nitric oxide synthase 1 (neuronal) adaptor protein	5.4	5	A study sequenced the NOS1AP gene in 81 ASD, 34 OCD and 72 SCZ patients as well as 93 controls (PMID 20602773). A nonsynonymous variant (D423N) was seen in two brothers with ASD and mild MR and their brother with social phobia, but not in two brothers without ASD but with language delays. This variant was not present in 224 additional ASD patients and an additional 95 North African controls.	20602773	Sfari
NOS2A	nitric oxide synthase 2A (inducible, hepatocytes)	6	5	Association data is entirely negative (Kim HW et al., 2009).	18563708	Sfari
NPAS2	neuronal PAS domain protein 2	4.3	4	Single association study (PMID: 17264841), not significant if corrected for multiple testing.	17264841	Sfari
NR3C2	Nuclear receptor subfamily 3, group C, member 2	3.1	3	A de novo LoF variant and a de novo missense variant that is predicted to be damaging were identified in the NR3C2 gene in unrelated ASD probands from the Simons Simplex Collection (PMID 22542183). Analysis of rare coding variation in 3,871 ASD cases and 9,937 ancestry-matched or paternal controls from the Autism Sequencing Consortium (ASC) identified NR3C2 as a gene meeting high statistical sign…	22542183, 25363760	Sfari
NRCAM	neuronal cell adhesion molecule	4.3	4	Multiple (but inconsistent) associations have been reported (Marui et al., 2009 PMID: 18664314; Hutcheson et al., 2004 PMID: 15128462).	18664314, 15128462	Sfari
NRP2	neuropilin 2	4.3	4	There is a single association study of 169 Han Chinese trios reporting two SNPs with significant association. This study has not been replicated.	17427189	Sfari
NRXN2	neurexin 2	4.4	4	A study sequenced NRXN2 in 142 ASD patients and found a single truncating mutation in an ASD patient that was inherited from a father with severe language delay (PMID 21424692). This family was also linked to SCZ. Another study found a single patient with autistic traits, dysmorphism, cancer and a de novo deletion involving NRXN2 and other genes (including MEN1) (PMID 21600320).	21424692, 21600320	Sfari
NRXN3	neurexin 3		3	Exonic deletions affecting the NRXN3 gene were identified in four ASD cases; the frequency of such deletions in cases (4/4,322) was found to be significantly higher than in controls (4/15,122; p=0.039). Furthermore, three of the four deletions observed in ASD cases affected both isoforms of NRXN3, whereas none in controls did so (p=0.0055). However, NRXN3 deletions showed incomplete segregation w…	22209245	Sfari
NTNG1	netrin G1	4.4 + S	4S	NTNG1 disrupted by chromosomal translocation in a female Rett syndrome patient (PMID 15870826), basis for syndromic designation); two de novo LoF missense variants identified in unrelated simplex ASD cases (PMID 22495309); genetic association found between NTNG1 and schizophrenia in a Japanese population cohort (PMID 18384956)	15870826, 22495309, 18384956	Sfari
NTRK1	neurotrophic tyrosine kinase, receptor, type 1	4.3	4	Genetic association has been found between the NTRK1 gene and both autism and Asperger syndrome (Chakrabarti et al., 2009).	19598235	Sfari
NTRK3	neurotrophic tyrosine kinase, receptor, type 3	4.3	4	Single association study (PMID: 19598235), not significant if corrected for multiple testing.	19598235	Sfari
NXPH1	neurexophilin 1	4.4	4	A study tested 42 ASD multiplex families for CNVs (PMID 22016809). It found one with a 7p21 duplication that included NXPH1. Another study also found a 7p21 duplication that included NXPH1 (PMID 21358714).	22016809, 21358714	Sfari
ODF3L2	outer dense fiber of sperm tails 3-like 2	4.4	4	A single, unreplicated association of exonic CNVs has been reported by Bucan et al., 2009 (PMID: 19557195).	19557195	Sfari
OPHN1	oligophrenin 1		3	Rare mutations in the OPHN1 gene have been identified with autism and schizophrenia (Piton et al., 2011; Celestino-Soper et al., 2011) as well as with congenital cerebellar hypoplasia (CCH) and mental retardation.	20479760, 21865298, 12807966	Sfari
OPRM1	opioid receptor, mu 1	5.1	5	The role of OPRM1 in autism is UNTESTED. Possible supporting evidence comes from studies of mice lacking the mu-opioid receptor gene, which are found to have abnormal attachment behavior. In humans, treatment of a single, severely autistic patient with naltrexone (an OPRM1 antagonist) resulted in the disappearance of self-harm behavior.	19393386	Sfari
OR1C1	olfactory receptor, family 1, subfamily C, member 1	4.4	4	Rare variants have been associated with autism but are neither genome-wide significant nor replicated (Bucan et al., 2009).	19557195	Sfari
OXTR	oxytocin receptor	4.3 + acc1	3	A number of studies have focused on the genetic association of the OXTR gene with autism, including negative association. Cohorts and populations that have shown positive associations include AGRE, Chinese Han, Caucasian, Japanese, Irish, Portuguese, US and the United Kingdom. In addition, one study (Gregory et al., 2009) found a rare deletion in the OXTR gene in an autistic family. In addition, …	15992526, 16288458, 17383819, 17893705, 18207134, 19777562, 19845972, 20094064, 20303388, 20347913, 21484202	Sfari
PARK2	Parkinson disease (autosomal recessive, juvenile) 2, parkin	4.4	4	In the paper by Glessner et al. (2009) there were 7 deletions observed in cases (discovery and replication datasets) and 0 in controls. 1/7 variants were confirmed by qPCR, but the status of the remainder is unknown (P value of 3.3 x 10-3 is for genes within GO term ?ubiquitin conjugation?, not PARK2 alone). Gene-level statistical support is only nominal. The variants are all inherited and so are…	19404257	Sfari
PAX5	Paired box 5	3.3	3	Two de novo LoF variants and one de novo missense variant in the PAX5 gene have been identified in independent simplex cohorts (PMID 22542183, 25418537).	22542183, 25418537	Sfari
PCDH10	protocadherin 10	4.4	4	A single rare CNV in the PCDH10 gene was observed with autism (PMID: 18621663).	18621663	Sfari
PCDH9	protocadherin 9	4.4	4	A single, unreplicated association of CNVs has been reported by Marshall et al., 2008 (PMID: 18252227).	18252227	Sfari
PDZD4	PDZ domain containing 4	5.4	5	A study sequenced 111 X-linked genes in 142 ASD patients and 143 SCZ patients (PMID 20479760). This study found a rare non-synonymous variant in the PDZD4 gene in a single ASD patient that was inherited from the mother.	20479760	Sfari
PECR	peroxisomal trans-2-enoyl-CoA reductase	5.4	5	A study found a single family with a putative recessive missense mutation in the PECR gene (PMID 21937992). Affected siblings were diagnosed with nonsyndromic ID and ASD.	21937992	Sfari
PER1	period homolog 1 (Drosophila)	4.3	4	There is a single small study of 90 probands with high-functioning autism and 20 additional cases. Two SNPS in PER1 showed significant association. The study has not been replicated.	17264841	Sfari
PHF2	PHD finger protein 2	3.3	3	Two de novo LoF variants in the PHF2 gene (one frameshift, one nonsense) were identified in ASD probands from the Simons Simplex Collection (PMIDs 22542183, 25363768).	22542183, 25363768	Sfari
PIK3CG	phosphoinositide-3-kinase, catalytic, gamma polypeptide	4.3	4	Association report but not genome-wide significant nor replicated (Serajee et al., 2003).	14627686	Sfari
PINX1	PIN2/TERF1 interacting, telomerase inhibitor 1	5.4	5	Rare variants in the PINX1 gene have been identified with autism (PMID 20531469).	20531469	Sfari
PITX1	paired-like homeodomain 1	4.3	4	A single, unreplicated association has been reported.	18053270	Sfari
PLCD1	phospholipase C, delta 1	5.4	5	A single synonymous de novo variant in the PLCD1 gene has been identified with autism (PMID 21572417).	21572417	Sfari
PLN	phospholamban	4.4	4	Paternally inherited gains have been observed in two unrelated autism cases (Marshall et al., 2008).	18252227	Sfari
PON1	paraoxonase 1	4.3 + acc1	3	Initial association study was negative (PMID: 15446388). Second study hypothesized that higher use of organophosphates would make an association more likely in US than European populations (PMID: 16027737), observed marginal association in US population, but none in European. Low PON esterase activity observed in autistic children (PMID: 16297937), but small n (12 case, 9 controls) and marginal s…	15446388, 16027737, 16297937, 18624774, 20488557	Sfari
PPP1R1B	Protein phosphatase 1, regulatory (inhibitor) subunit 1B	4.3	4	Case-control and family-based association analysis of the PPP1R1B gene in a cohort of 112 male-only affected sib-pair ASD families and a comparison cohort of 443 controls revealed an increased frequency of the rs1495099 CC (p=0.002), rs907094 (p=0.028), and rs3764352 GG (p=0.025) genotypes in affected males compared to the comparison group (PMID 22559203). Family-based association tests in the sa…	22559203	Sfari
PPP1R3F	protein phosphatase 1, regulatory (inhibitor) subunit 3F	5.4	5	A single missense variant in the PPP1R3F gene has been identified under the X-linkage hypothesis in an Asperger pedigree (PMID 20479760).	20479760	Sfari
PRKCB	protein kinase C, beta	4.3 + acc1	3	There are multiple but inconsistent reports of association with ASD (Philippi et al., 2005 PMID: 16027742; Yang et al., 2007 PMID: 17167344); one report shows decreased expression in postmortem ASD brain.	16027742, 17167344	Sfari
PSD3	pleckstrin and Sec7 domain containing 3	4.4	4	A single gene deletion was identified in 1 of 996 cases, with a control frequency <1% but otherwise unclear (PMID 20531469). A second single gene deletion has also been identified (PMID 19557195).	20531469, 19557195	Sfari
PSMD10	proteasome (prosome, macropain) 26S subunit, non-ATPase, 10	5.4	5	A single missense variant in the PSMD10 gene has been identified with ASD under the X-linkage hypothesis (PMID 20479760).	20479760	Sfari
PTGS2	prostaglandin-endoperoxide synthase 2 (prostaglandin G/H synthase and cyclooxyge nase)	4.3	4	A single, unreplicated association has been reported.	18579107	Sfari
PTPN11	protein tyrosine phosphatase, non-receptor type 11	5	5	This gene has been associated with syndromic autism, where a subpopulation of individuals with a given syndrome develop autism. In particular, rare mutations of the PTPN11 gene have been identified with Noonan syndrome (PMID 11704759).	11704759	Sfari
RAB39B	RAB39B, member RAS oncogene family	4.4	4	A paper by Giannandrea et al. (2010) reports mutations that segregate with intellectual disability in families, and in some family members (one per large family) intellectual disability is associated with autism spectrum disorder, epileptic seizures, and macrocephaly. In the first of two families studied, 2/6 males with ID present with ASD; in the second family, 1 of 8 with ID present with ASD. A…	20159109	Sfari
RAPGEF4	Rap guanine nucleotide exchange factor (GEF) 4	4.4	4	A single, unreplicated association of nonsynonymous variants has been reported by Bacchelli et al., 2003 (PMID: 14593429).	14593429	Sfari
RB1CC1	RB1-inducible coiled-coil 1	5.1	5	The role of RB1CC1 is UNTESTED. One study reported two affected individuals with duplications involving RB1CC1. The inheritance pattern of these events (de novo or inherited) was not reported.	18252227	Sfari
RBFOX1	RNA binding protein, fox-1 homolog (C. elegans) 1	4.4 + acc1 + acc2	3	Two individuals (one with MR and 2nd with epilepsy) observed to have translocations; No similar events observed in 192 controls (Bhalla K, 2004); No evidence for nominal association in IMGSAC families for this regional study; previous linkage result not genome-wide significant (MPL = 2.93) (Barnby G, 2005); De novo translocation with demonstration of altered transcription (Martin CL, 2007); p < 1…	15148587, 15830322, 17503474, 19567891, 19546859	Sfari
RBMS3	RNA binding motif, single stranded interacting protein 3	5.4	5	A single missense de novo variant in the RBMS3 gene has been identified with autism (PMID 21572417).	21572417	Sfari
REEP3	receptor accessory protein 3	4.4	4	Rare variant without large case-control study (Castermans et al., 2007)	17290275	Sfari
RFWD2	ring finger and WD repeat domain 2	5.1	5	Paper indicates 6 duplications in cases (discovery and replication datasets) and 0 in controls; supplemental materials indicate 1 duplication event in controls (thus 6/1800 versus 0/~3500); nominal significance, 1/6 variants confirmed by qPCR but status of remainder unknown, 2/3 events for which family information available show that events inherited and so incompletely penetrant, none of these e…	19404257	Sfari
RGS7	regulator of G-protein signaling 7	4.4	4	Rare variants in the RGS7 gene have been identified with autism in two studies. In the first (PMID 20531469), the RGS7 gene occurs in large CNVS. In the second (PMID 21937992), one pedigree is found with a homozygous nonsense mutation in the RGS7 gene. This pedigree's LOD score is approximately 2.4.	20531469, 21937992	Sfari
RHOXF1	Rhox homeobox family, member 1	4	4	Suggestive association from Wang et al. (2009). No other evidence.	19404256	Sfari
RIMS1	Regulating synaptic membrane exocytosis 1	3.3	3	De novo loss-of-function frameshift variants in the RIMS1 gene have been identified in two unrelated ASD cases from the Simons Simplex Collection (PMIDs 22542183, 25284784); no similar indels were observed in controls.	22542183, 25284784	Sfari
RIMS3	regulating synaptic membrane exocytosis 3	4.4	4	Rare variants were identified in a multi-genic CNV region (Kumar et al., 2010; PMID: 19546099).	19546099	Sfari
ROBO1	roundabout, axon guidance receptor, homolog 1 (Drosophila)	5.1	5	ROBO1 showed reduced expression in autistic patients compared to controls in a single study. It was also reported as differentially expressed in a small study of twins who were discordant for severity of autism. However, no association or mutation studies have been carried out, and the role of this gene is autism remains UNTESTED.	18270976, 16709250	Sfari
RORA	RAR-related orphan receptor A	5	5	While there are no apparent human genetic studies on the RORA gene, immunohistochemical analyses of tissue arrays containing slices of the cerebellum and frontal cortex of autistic and age- and sex-matched control subjects revealed decreased expression of RORA in the autistic brain (PMID 20375269).	20375269	Sfari
RPL10	ribosomal protein L10	4.4	4	Rare variant without large case-control study (Klauck et al., 2006)	19166581, 16940977	Sfari
RPS6KA2	ribosomal protein S6 kinase, 90kDa, polypeptide 2	4.4	4	Rare CNVs in the RPS6KA2 gene have been observed with autism (Marshall et al., 2008).	18252227	Sfari
SATB2	SATB homeobox 2	4.3	4	This gene was identified as an ASD candidate gene following the identification of a balanced chromosomal abnormality (BCA) leading to gene disruption in an ASD case (PMID 22521361). This report also showed significant burden (P=0.001) of SATB2 CNVs in individuals with neurodevelopmental disorder (NDD; ~25% of cases with ASD).	22521361	Sfari
SDC2	syndecan 2 (heparan sulfate proteoglycan 1, cell surface-associated, fibroglycan )	4.4	4	Ishikawa-Brush et al., 1997 (PMID: 9259269) showed a translocation breakpoint 30 kb from SDC2.	9259269	Sfari
SEMA5A	sema domain, seven thrombospondin repeats (type 1 and type 1-like), transmembrane domain (TM) and short cytoplasmic domain, (semaphorin) 5A	4.2 + acc2	3	A common variant located in the EST DB512398, located between SEMA5A and TAS2R1, was found to be associated with autism (P = 1.7 x 10-7 considering discovery and replication cohorts). The weak block structure in the region doesn?t seem to permit simple assignment of rs10513025 to SEMA5A (perhaps neighboring SNPs are better in this regard). Neither EST nor SNORD123, each closer to the SNP in quest…	19812673, 17028446	Sfari
SETBP1	SET binding protein 1	4.5 + acc2	3	A de novo LoF variant in the SETBP1 gene was identified in an ASD proband from the Simons Simplex Collection (PMID 22495309). Loss-of-function variants in this gene have also been identified in patients with developmental delay/intellectual disability, many of whom present with social difficulties and/or other behavioral problems (PMID 25217958).	22495309, 25217958	Sfari
SETD2	SET domain containing 2	4.5	4	De novo LoF variant in SETD2 gene identified in simplex ASD case (PMID 22495309); subsequent inherited LoF variants and a de novo missense variant identified in three other simplex ASD cases (PMID 23160955).	22495309, 23160955	Sfari
SEZ6L2	SEZ6L2 seizure related 6 homolog (mouse)-like 2	4.1 + 4.3	4	SEZ6L2 lies within the 16p11.2 deletion/duplication region. This region is frequently deleted or duplicated in individuals with autism spectrum disorder, developmental delays or intellectual disability. One association study has been performed, showing significant association between autism and a coding variant in SEZ6L2, but this associated failed to replicate.	19242545, 21394203	Sfari
SH3KBP1	SH3-domain kinase binding protein 1	5.4	5	A single missense mutation in the SH3KBP1 gene has been identified with autism under the X-linked model (PMID 20479760).	20479760	Sfari
SHANK1	SH3 and multiple ankyrin repeat domains 1		3	Two deletions affecting SHANK1 were identified in Sato et al., 2012: a hemizygous SHANK1 deletion that segregated in a four-generation family in which male carriers, but not female carriers, had ASD with higher functioning; and a de novo SHANK1 deletion detected in an unrelated male individual with ASD with higher functioning. No equivalent??SHANK1??mutations were found in >15,000 controls (P = 0…	22503632, 25188300, 18272690, 21695253, 21901269	Sfari
SLC1A1	solute carrier family 1 (neuronal/epithelial high affinity glutamate transporter, system Xag), member 1	4.3	4	Association studies with positive association, which does not reach genome-wide significance (Brune et al., 2008; Gadow et al., 2010).	20410850, 20155310, 19360657, 18197083	Sfari
SLC25A12	solute carrier family 25 (mitochondrial carrier, Aralar), member 12	4.3	4	Multiple but inconsistent associations reported.	20015484, 19913066, 19360665, 18607376, 18348195, 18180767, 17894412, 17693006, 17151801, 16648338, 16263864, 16205742, 15056512	Sfari
SLC30A5	solute carrier family 30	5.4	5	A rare de novo variant in the SLC30A5 gene has been identified with autism (PMIDs 21572417 and 22495306).	21572417, 22495306	Sfari
SLC38A10	solute carrier family 38, member 10	3	3	A rare deletion in the SLC38A10 gene has been identified with autism (PMID 21865298). In addition, multiple mutations and deletions were identified with autism above controls, as well as metabolic evidence of associated function (PMID ?? Celestino-Soper PB 2012)	21865298	Sfari
SLC4A10	solute carrier family 4, sodium bicarbonate transporter-like, member 10	4.4	4	A single individual with a deletion was reported by Sebat et al., 2007 (PMID: 17363630).	17363630	Sfari
SLC6A3	Solute carrier family 6 (neurotransmitter transporter), member 3	4.5 + acc2	3	Functional characterization of a de novo missense variant in the SLC6A3 gene originally identified in a simplex ASD case as part of a whole-exome sequencing study in 175 ASD parent-child trios (originally described in PMID 22495311) showed that this variant (T356M) resulted in anomalous dopamine transporter function and hyperactivity when expressed in the DA neurons of Drosophila (PMID 23979605).…	22495311, 23979605, 25313507, 16171832, 10889530, 18614672	Sfari
SLC6A4	solute carrier family 6 (neurotransmitter transporter, serotonin), member 4	4.3	4	Several gene-based association studies have been carried out, but with mixed results and no true replications. In one family a single functional missense mutation was found to segregate with an OCD phenotype; two affected individuals also had Asperger syndrome.	19588468, 19360675, 11803447, 14593431	Sfari
SLC6A8	solute carrier family 6 (neurotransmitter transporter, creatine), member 8	4.4	4	Rare variants without large case-control study. Poo-Arguelles et al., 2006 report rare deleterious variants in two kids with intellectual disability with autism symptoms. Newmeyer et al. found one novel variant from 100 subjects.	21308988, 20301745, 19165619, 18985105, 18726626, 18509488, 18461508, 17385170, 16941429, 16601898, 12889669	Sfari
SLC9A9	solute carrier family 9 (sodium/hydrogen exchanger), member 9	4.4	4	Rare sequence variants in the SLC9A9 gene were observed in autism.	18621663	Sfari
SND1	staphylococcal nuclease and tudor domain containing 1	4.3	4	Genetic association has been found between the SND1 gene and autism in a Northern Dutch population cohort (PMID 20442744).	20442744	Sfari
SNTG2	Syntrophin, gamma 2	4.4	4	A deletion containing part of the SNTG2 gene was identified in a patient with autistic features that was inherited from a mother with a mild personality disorder and was absent in a normal brother (PMID 20808228). In a subsequent study, a translocation disrupting the SNTG2 gene was identified in a female proband diagnosed with autism (PMID 22521361).	20808228, 22521361	Sfari
SOX5	SRY (sex determining region Y)-box 5	4.4	4	A SOX5 deletion was found in one ASD subject out of nearly 1500 subjects referred for clinical genetic testing (PMID 20808228). In addition, nine individuals with single-gene deletions of SOX5, of which 2 have PDD, and seven larger deletions, of which one has autism, have been found (PMID 22290657). Other common associated features include ID, speech delay, dysmorphic features, and behavioral abn…	20808228, 22290657	Sfari
SPAST	Spastin	3.3	3	This gene was identified as an ASD candidate gene following the identification of a balanced chromosomal abnormality (BCA) leading to gene disruption in an ASD case (PMID 22521361). This report also showed that there is no significant burden (P=0.27) of SPAST CNVs in individuals with NDD. Two de novo LoF variants in the SPAST gene (both frameshift) have been identified in ASD probands (PMIDs 2249…	22521361, 22495311, 25363768	Sfari
ST7	suppression of tumorigenicity 7	4.4	4	ST7 maps to an autism linkage interval and is disrupted by a translocation in one case.	10889047	Sfari
STK39	serine threonine kinase 39 (STE20/SPS1 homolog, yeast)	4.3	4	Single association study in region of linkage (PMID: 18348195), not significant if corrected for multiple testing.	18348195	Sfari
SYN1	Synapsin 1	4.4	4	Rare variants in the SYN1 gene have been identified with autism (PMID 21441247).	21441247	Sfari
SYNE1	spectrin repeat containing, nuclear envelope 1	4.4 + S	4S	Rare mutations in the SYNE1 gene have been identified with autism (PMID 21572417) as well as with cerebellar ataxia and myogenic arthrogryposis multiplex congenita.	21572417	Sfari
SYT17	synaptotagmin XVII	4.3	4	Minimal evidence for SYT17 in autism comes from a single suggestive association signal in an association study.	19404256	Sfari
TBC1D5	TBC1 domain family, member 5	4.4	4	Rare single-gene CNVs in the TBC1D5 gene were observed multiple times among 996 individuals of European ancestry with ASD but not in 1,287 matched controls (Pinto et al., 2010). These include three deletions involving exons. According to the UCSC browser, deletions have also been observed in controls, but not fully overlapping those reported by Pinto et al.	20531469	Sfari
TBL1X	transducin (beta)-like 1X-linked	4.3	4	One SNP in the TBL1X gene showed chromosome-wide significance (but not genome-wide significance) in a large meta-analysis and joint analysis in males with ASD from the HIHG/CHGR, AGRE and ACC cohorts (Chung et al., 2011). As well, rare deletions or mutations in the TBL1X gene have been previously reported in syndromic disorders that include autism, but CNVs overlapping this gene were also reporte…	22050706, 10071191, 19441126, 16470742	Sfari
TBL1XR1	Transducin (beta)-like 1 X-linked receptor 1	4.5	4	In a screen of 44 genes in 2,446 ASD probands, PMID 23160955 found a de novo LoF mutation in TBL1XR1	23160955	Sfari
TBX1	T-box 1	4.1	4	Paylor et al. (2006) reports a family in which the phenotypic features of 22q11 deletion syndrome segregate with an inactivating mutation of TBX1. One family member (of three with the mutation) has Asperger syndrome, an autistic spectrum disorder.	16684884	Sfari
TCF7L2	Transcription factor 7-like 2 (T-cell specific, HMG-box)	3.3	3	Two de novo LoF variants in the TCF7L2 gene (both splice-site) were identified in ASD probands from the Simons Simplex Collection (PMID 25363768).	25363768	Sfari
TDO2	tryptophan 2,3-dioxygenase	4.3	4	Positive association which does not reach genome-wide significance (Nabi et al., 2004).	14755447	Sfari
TLK2	tousled-like kinase 2	5.4	5	O'Roak et al. (2011) identified a de novo missense mutation in the TLK2 gene in an autistic proband. No mutations were observed in controls.	21572417	Sfari
TMLHE	trimethyllysine hydroxylase, epsilon	4.4 + acc3	3	A rare mutation in the TMLHE gene has been identified with autism (PMID 21865298). TMLHE deficiency caused by deletion of exon 2 was 2.82-fold more frequent in probands from male-male multiplex autism families compared with controls (7 in 909 compared to 24 in 8787; P = 0.023) (PMID 22566635). Additionally, six of seven autistic male siblings of probands in male-male multiplex families had the de…	21865298, 22566635, 23092983	Sfari
TNIP2	TNFAIP3 interacting protein 2	5.4	5	Salyakina et al. (2011) reported a family with a rare duplication in the TNIP2 gene where 4 out of 7 carriers have autism and an additional 2 of the 3 remaining carriers required speech therapy as children. Deletions (but not duplications) that include this gene are reported in controls (UCSC).	22016809	Sfari
TNRC6B	Trinucleotide repeat containing 6B	3.3	3	Two de novo LoF variants in the TNRC6B gene (one frameshift, one nonsense) were identified in ASD probands from the Simons Simplex Collection (PMIDs 25284784, 25363768).	25284784, 25363768	Sfari
TRIO	Trio??Rho guanine nucleotide exchange factor??	3.1	3	A de novo LoF variant and two de novo missense variants that were predicted to be damaging were observed in ASD probands (PMID 22495306, 22495309, 25363760). Analysis of rare coding variation in 3,871 ASD cases and 9,937 ancestry-matched or paternal controls from the Autism Sequencing Consortium (ASC) identified TRIO as a gene meeting high statistical significance with a 0.05<FDR ???0.1, meaning …	22495306, 22495309, 25363760, 23033978, 23934111	Sfari
TRIP12	Thyroid hormone receptor interactor 12	3.3	3	Two de novo LoF variants and two de novo missense variants in the TRIP12 gene have been identified in ASD probands from independent simplex cohorts (PMID 22542183, 25418537).	22542183, 25418537	Sfari
TRPC6	Transient receptor potential cation channel, subfamily C, member 6??		3	A de novo balanced translocation [t(3;11)(p21;q22)] disrupting the TRPC6 gene was identified in an 8-year-old male proband presenting with non-syndromic autism; further functional studies using patient-specific iPSC-derived neuronal cells and mouse models demonstrated that TRPC6 reduction or haploinsufficiency resulted in altered neuronal development, morphology, and function (PMID 25385366). In …	25385366, 21059368	Sfari
TSN	translin	5.1	5	Putative behavioral evidence in mice without any human genetic data (Stein et al., 2006).	16495445	Sfari
TSPAN7	tetraspanin 7	4.4	4	111 X-linked synaptic genes were sequenced in 140 ASD subjects (Piton et al., 2011). A P172H missense variant, which was associated earlier with mental retardation (MR) in two families, was identified. In the first MR study, the cosegregation of this variant with MR was not perfect, with one non-affected male carrying the variant. This variant was also identified by another team who screened pati…	20479760, 19339915, 18252227	Sfari
UBE2H	ubiquitin-conjugating enzyme E2H (UBC8 homolog, yeast)	4.3	4	Association and linkage evidence exists for the UBE2H gene and autism. For example, genetic association has been found in a French-Caucasian autism cohort (Vourc'h et al., 2003).	14639049	Sfari
UBE3B	ubiquitin protein ligase E3B	5.4	5	A rare homozygous R40C mutation in the UBE3B gene was found to segregate perfectly with disease in a single multiplex ASD family (PMID 22511880). No homozygotes for this mutation were observed in 1344 control chromosomes. In a case-control screen for additional mutations, no significant differences were found.	22511880	Sfari
UBR7	ubiquitin protein ligase E3 component n-recognin 7 (putative)	5.4	5	A rare, apparently recessive mutation in the UBR7 gene that is predicted to be pathogenic was identified in a boy with non-syndromic ASD (Najmabadi et al., 2011).	21937992	Sfari
VASH1	vasohibin 1	4.4	4	A single, unreplicated association has been reported by Wang et al. (2009).	19404256	Sfari
VIL1	Villin 1	3.1	3	Two de novo missense variants that are predicted to be damaging were identified in unrelated ASD probands from the Autism Sequencing Consortium (PMID 25363760). Analysis of rare coding variation in 3,871 ASD cases and 9,937 ancestry-matched or paternal controls from the Autism Sequencing Consortium (ASC) identified VIL1 as a gene meeting high statistical significance with a 0.05<FDR ???0.1, meani…	25363760	Sfari
WAC	WW domain containing adaptor with coiled-coil	3.3	3	Two de novo LoF variants in the WAC gene (both frameshift) were identified in ASD probands from the Simons Simplex Collection (PMID 25363768).	25363768	Sfari
WDFY3	WD repeat and FYVE domain containing 3	3.3	3	Two de novo LoF variants in the WDFY3 gene (both nonsense) were identified in ASD probands from the Simons Simplex Collection (PMIDs 22542183, 25363768). Mice carrying deleterious alleles of the Wdfy3 gene exhibit a regionally enlarged cerebral cortex, which resembles the early brain outgrowth observed in many autistic children, as well as migration defects of cortical projection neurons (PMID 25…	22542183, 25363768, 25198012	Sfari
WNK3	WNK lysine deficient protein kinase 3	4.4	4	Studies have found rare mutations in the WNK3 gene that are associated with autism. In particular, Qiao et al. (2008) found two brothers with a microdeletion of Xp11.22 that included WNK3 and two other genes, of which PHF8 had previously been associated with mental retardation. Additional screening in that study revealed nothing further. Also, Piton et al. (2011) found two nonsynonymous variants …	18498374, 20479760	Sfari
WNT2	wingless-type MMTV integration site family member 2	5.2	5	Under a linkage peak. Several association studies, some positive, some negative, but on balance, no reproducible association (PMIDs: 11449391, 11840514, 15048648, 19895723).	11449391, 11840514, 15048648, 19895723	Sfari
ZBTB20	Zinc finger and BTB domain containing 20	3.3 + S	3S	Missense variants in the ZBTB20 gene were recently identified in eight patients diagnosed with Primrose syndrome; seven of these variants were de novo in origin, and six of these variants were experimentally shown to have functional effects (i.e. reduced promoter binding and impaired function in repressing reporter expression) in a dominant-negative manner. These missense variants were not observ…	25017102, 22180640, 23878096	Sfari
ZMYND11	Zinc finger, MYND-type containing 11	4.5 + acc2	3	A de novo LoF variant in the ZMYND11 gene was identified in an ASD proband from the Simons Simplex Collection (PMID 22542183). Loss-of-function variants in this gene have also been identified in patients with developmental delay/intellectual disability, many of whom present with social difficulties and/or other behavioral problems (PMID 25217958).	22542183, 25217958	Sfari
